# Supplementary material for: cis-Diaqua­bis(2,2′,2′′-tripyridylamine)zinc(II) bis­(perchlorate)
Source: Acta Crystallogr Sect E Struct Rep Online. 2009 Oct 23;65(Pt 11):m1424. doi: 10.1107/S1600536809042688 (PMC2971047; doi:10.1107/S1600536809042688)
Supplement: Supplementary file 1 [file e-65-m1424-sup1.cif]

##############################################################################
###                                                                        ###
###        Electronic paper (Acta Crystallographica Section E)             ###
###                                                                        ###
##############################################################################
#                                                                            #
# This CIF contains the data in a paper accepted for publication in Acta     #
# Crystallographica Section E. It conforms to the requirements of Notes      #
# for Authors for Section E, and has been peer reviewed under the auspices   #
# of the IUCr Commission on Journals.                                        #
#                                                                            #
# Full details of the Crystallographic Information File format               #
# are given in the paper "The Crystallographic Information File (CIF):       #
# a New Standard Archive File for Crystallography" by S. R. Hall, F. H.      #
# Allen and I. D. Brown [Acta Cryst. (1991), A47, 655-685].                  #
#                                                                            #
# The current version of the core CIF dictionary is obtainable from          #
# ftp://ftp.iucr.org/pub/cif_core.dic. The current version number is 2.4.    #
#                                                                            #
# Software is freely available for graphical display of the structure(s) in  #
# this CIF.  For information consult the CIF home page http://www.iucr.org/  #
# cif/home.html                                                              #
#                                                                            #
# This file may be used for bona fide research purposes within the           #
# scientific community so long as proper attribution is given to the journal # 
# article from which it was obtained.                                        #
#                                                                            #
##############################################################################
                                             
data_I
_audit_creation_method     SHELXL-97
_chemical_name_systematic
;
<i>cis</i>-Diaquabis(2,2',2''-tripyridylamine)zinc(II) bis(perchlorate)
;
_chemical_name_common     ?
_chemical_formula_moiety     'C30 H28 N8 O2 Zn 2+, 2(Cl O4 -)'
_chemical_formula_sum     'C30 H28 Cl2 N8 O10 Zn'
_chemical_formula_iupac     '[Zn (C15 H12 N4)2 (H2 O)2] (Cl O4)2'
_chemical_formula_weight     796.89
_chemical_melting_point     ?
_symmetry_cell_setting     monoclinic
_symmetry_space_group_name_H-M     'C 2/c'
_symmetry_space_group_name_Hall     '-C 2yc'
loop_
    _symmetry_equiv_pos_as_xyz
    'x, y, z'
    '-x, y, -z+1/2'
    'x+1/2, y+1/2, z'
    '-x+1/2, y+1/2, -z+1/2'
    '-x, -y, -z'
    'x, -y, z-1/2'
    '-x+1/2, -y+1/2, -z'
    'x+1/2, -y+1/2, z-1/2'
_cell_length_a     18.687(3)
_cell_length_b     19.305(4)
_cell_length_c     10.8910(19)
_cell_angle_alpha     90.00
_cell_angle_beta     121.689(3)
_cell_angle_gamma     90.00
_cell_volume     3343.2(11)
_cell_formula_units_Z     4
_cell_measurement_reflns_used     7889
_cell_measurement_theta_min     2.1845
_cell_measurement_theta_max     27.8955
_cell_measurement_temperature     200(2)
_exptl_crystal_description     'Block'
_exptl_crystal_colour     'colorless'
_exptl_crystal_size_max     0.35
_exptl_crystal_size_mid     0.22
_exptl_crystal_size_min     0.20
_exptl_crystal_density_diffrn     1.583
_exptl_crystal_density_meas     ?
_exptl_crystal_density_method     'not measured'
_exptl_crystal_F_000     1632
_exptl_absorpt_coefficient_mu     0.964
_exptl_absorpt_correction_type     multi-scan
_exptl_absorpt_process_details     '(SADABS; Sheldrick, 1996)'
_exptl_absorpt_correction_T_min     0.775
_exptl_absorpt_correction_T_max     0.825
_exptl_special_details
;
;
_diffrn_ambient_temperature     200(2)
_diffrn_radiation_type     MoK\a
_diffrn_radiation_wavelength     0.71073
_diffrn_radiation_source     'fine-focus sealed tube'
_diffrn_radiation_monochromator     'graphite'
_diffrn_measurement_device_type     'Bruker SMART CCD area-detector'
_diffrn_measurement_method     'phi and omega scans'
_diffrn_detector_area_resol_mean     8.366
_diffrn_reflns_number     7752
_diffrn_reflns_av_R_equivalents     0.0684
_diffrn_reflns_av_sigmaI/netI     0.0945
_diffrn_reflns_theta_min     2.11
_diffrn_reflns_theta_max     25.03
_diffrn_reflns_theta_full     25.03
_diffrn_measured_fraction_theta_max     0.996
_diffrn_measured_fraction_theta_full     0.996
_diffrn_reflns_limit_h_min     -22
_diffrn_reflns_limit_h_max     21
_diffrn_reflns_limit_k_min     -18
_diffrn_reflns_limit_k_max     22
_diffrn_reflns_limit_l_min     -12
_diffrn_reflns_limit_l_max     12
_diffrn_standards_number     ?
_diffrn_standards_interval_count     ?
_diffrn_standards_interval_time     ?
_diffrn_standards_decay_%     ?
_refine_special_details
;
Refinement of <i>F</i>^2^ against ALL reflections. The weighted <i>R</i>-factor
<i>wR</i> and goodness of fit <i>S</i> are based on <i>F</i>^2^, conventional
<i>R</i>-factors <i>R</i> are based on <i>F</i>, with <i>F</i> set to zero for
negative <i>F</i>^2^. The threshold expression of <i>F</i>^2^ >
\s(<i>F</i>^2^) is used only for calculating <i>R</i>-factors(gt) <i>etc</i>.
and is not relevant to the choice of reflections for refinement.
<i>R</i>-factors based on <i>F</i>^2^ are statistically about twice as large
as those based on <i>F</i>, and <i>R</i>- factors based on ALL data will be
even larger.
;
_reflns_number_total     2940
_reflns_number_gt     1861
_reflns_threshold_expression     >2sigma(I)
_refine_ls_structure_factor_coef     Fsqd
_refine_ls_matrix_type     full
_refine_ls_R_factor_all     0.0882
_refine_ls_R_factor_gt     0.0568
_refine_ls_wR_factor_gt     0.1320
_refine_ls_wR_factor_ref     0.1432
_refine_ls_goodness_of_fit_ref     0.915
_refine_ls_restrained_S_all     0.915
_refine_ls_number_reflns     2940
_refine_ls_number_parameters     239
_refine_ls_number_restraints     2
_refine_ls_hydrogen_treatment     mixed
_refine_ls_weighting_scheme     calc
_refine_ls_weighting_details
         'calc w=1/[\s^2^(Fo^2^)+(0.0705P)^2^+0.0000P] where P=(Fo^2^+2Fc^2^)/3'
_atom_sites_solution_hydrogens     geom
_atom_sites_solution_primary     direct
_atom_sites_solution_secondary     difmap
_refine_ls_shift/su_max     0.000
_refine_ls_shift/su_mean     0.000
_refine_diff_density_max     0.861
_refine_diff_density_min     -0.413
_refine_ls_extinction_method     none
_refine_ls_extinction_coef     ?
loop_
    _atom_type_symbol
    _atom_type_description
    _atom_type_scat_dispersion_real
    _atom_type_scat_dispersion_imag
    _atom_type_scat_source
    'C' 'C' 0.0033 0.0016
                         'International Tables Vol C Tables 4.2.6.8 and 6.1.1.4'
    'H' 'H' 0.0000 0.0000
                         'International Tables Vol C Tables 4.2.6.8 and 6.1.1.4'
    'N' 'N' 0.0061 0.0033
                         'International Tables Vol C Tables 4.2.6.8 and 6.1.1.4'
    'O' 'O' 0.0106 0.0060
                         'International Tables Vol C Tables 4.2.6.8 and 6.1.1.4'
    'Cl' 'Cl' 0.1484 0.1585
                         'International Tables Vol C Tables 4.2.6.8 and 6.1.1.4'
    'Zn' 'Zn' 0.2839 1.4301
                         'International Tables Vol C Tables 4.2.6.8 and 6.1.1.4'
_computing_data_collection     'SMART (Bruker, 2007)'
_computing_cell_refinement     'SAINT (Bruker, 2007)'
_computing_data_reduction     'SAINT (Bruker, 2007)'
_computing_structure_solution     'SHELXTL (Sheldrick, 2008)'
_computing_structure_refinement     'SHELXTL (Sheldrick, 2008)'
_computing_molecular_graphics     'DIAMOND (Brandenburg, 1999)'
_computing_publication_material     'SHELXTL (Sheldrick, 2008)'
loop_
    _atom_site_type_symbol
    _atom_site_label
    _atom_site_fract_x
    _atom_site_fract_y
    _atom_site_fract_z
    _atom_site_U_iso_or_equiv
    _atom_site_adp_type
    _atom_site_calc_flag
    _atom_site_refinement_flags
    _atom_site_occupancy
    _atom_site_disorder_assembly
    _atom_site_disorder_group
    N N1 0.5518(2) 0.28833(19) 0.9789(4) 0.0386(9) Uani d . 1 . .
    C C1 0.5611(3) 0.2247(2) 1.0527(5) 0.0419(12) Uani d . 1 . .
    C C2 0.5981(3) 0.2230(3) 1.1989(5) 0.0560(15) Uani d . 1 . .
    H H2 0.6182 0.2634 1.2530 0.067 Uiso calc R 1 . .
    C C3 0.6054(4) 0.1604(3) 1.2652(6) 0.0726(19) Uani d . 1 . .
    H H3 0.6305 0.1579 1.3648 0.087 Uiso calc R 1 . .
    C C4 0.5750(4) 0.1018(3) 1.1816(7) 0.0750(19) Uani d . 1 . .
    H H4 0.5783 0.0591 1.2237 0.090 Uiso calc R 1 . .
    C C5 0.5400(4) 0.1072(3) 1.0366(6) 0.0612(16) Uani d . 1 . .
    H H5 0.5209 0.0671 0.9811 0.073 Uiso calc R 1 . .
    N N2 0.5317(2) 0.16820(19) 0.9694(4) 0.0428(10) Uani d . 1 . .
    C C6 0.6036(3) 0.2977(2) 0.9218(5) 0.0382(11) Uani d . 1 . .
    C C7 0.6595(3) 0.3515(3) 0.9666(5) 0.0533(14) Uani d . 1 . .
    H H7 0.6629 0.3836 1.0331 0.064 Uiso calc R 1 . .
    C C8 0.7103(3) 0.3570(3) 0.9116(6) 0.0670(17) Uani d . 1 . .
    H H8 0.7474 0.3940 0.9378 0.080 Uiso calc R 1 . .
    C C9 0.7060(3) 0.3072(3) 0.8166(6) 0.0598(16) Uani d . 1 . .
    H H9 0.7410 0.3096 0.7799 0.072 Uiso calc R 1 . .
    C C10 0.6500(3) 0.2550(3) 0.7783(5) 0.0455(12) Uani d . 1 . .
    H H10 0.6476 0.2211 0.7155 0.055 Uiso calc R 1 . .
    N N3 0.5972(2) 0.25002(18) 0.8277(4) 0.0350(9) Uani d . 1 . .
    Zn Zn1 0.5000 0.17445(4) 0.7500 0.0376(3) Uani d S 1 . .
    O O1W 0.4117(3) 0.0899(2) 0.7028(5) 0.0598(10) Uani d D 1 . .
    H H1W 0.387(4) 0.066(3) 0.626(5) 0.10(3) Uiso d D 1 . .
    H H2W 0.384(4) 0.088(3) 0.742(6) 0.10(3) Uiso d D 1 . .
    C C11 0.5002(3) 0.3407(2) 0.9806(5) 0.0416(12) Uani d . 1 . .
    N N4 0.4849(3) 0.3960(2) 0.8930(4) 0.0573(12) Uani d . 1 . .
    C C12 0.4310(3) 0.4453(3) 0.8870(6) 0.0569(15) Uani d . 1 . .
    H H12 0.4197 0.4841 0.8288 0.068 Uiso calc R 1 . .
    C C13 0.3930(4) 0.4387(3) 0.9659(7) 0.0664(17) Uani d . 1 . .
    H H13 0.3549 0.4717 0.9595 0.080 Uiso calc R 1 . .
    C C14 0.4128(4) 0.3824(3) 1.0536(6) 0.0696(17) Uani d . 1 . .
    H H14 0.3890 0.3776 1.1097 0.084 Uiso calc R 1 . .
    C C15 0.4662(3) 0.3336(2) 1.0602(5) 0.0494(13) Uani d . 1 . .
    H H15 0.4790 0.2953 1.1200 0.059 Uiso calc R 1 . .
    Cl Cl1 0.79396(8) 0.44302(7) 0.37729(14) 0.0488(4) Uani d . 1 . .
    O O2 0.8198(5) 0.3778(3) 0.3894(6) 0.200(4) Uani d . 1 . .
    O O3 0.7209(4) 0.4465(5) 0.3674(8) 0.222(4) Uani d . 1 . .
    O O4 0.8513(5) 0.4778(3) 0.4996(5) 0.159(3) Uani d . 1 . .
    O O5 0.7854(3) 0.4721(3) 0.2524(4) 0.1048(17) Uani d . 1 . .
loop_
    _atom_site_aniso_label
    _atom_site_aniso_U_11
    _atom_site_aniso_U_22
    _atom_site_aniso_U_33
    _atom_site_aniso_U_12
    _atom_site_aniso_U_13
    _atom_site_aniso_U_23
    N1 0.048(2) 0.032(2) 0.036(2) 0.0059(18) 0.022(2) -0.0005(17)
    C1 0.051(3) 0.040(3) 0.041(3) 0.015(2) 0.028(3) 0.008(2)
    C2 0.071(4) 0.056(4) 0.044(3) 0.023(3) 0.032(3) 0.008(3)
    C3 0.103(5) 0.078(5) 0.049(4) 0.027(4) 0.049(4) 0.018(3)
    C4 0.119(6) 0.057(4) 0.074(4) 0.027(4) 0.067(4) 0.029(3)
    C5 0.094(5) 0.040(3) 0.071(4) 0.012(3) 0.058(4) 0.014(3)
    N2 0.060(3) 0.034(2) 0.048(3) 0.007(2) 0.037(2) 0.0080(19)
    C6 0.034(3) 0.035(3) 0.033(3) 0.003(2) 0.009(2) 0.007(2)
    C7 0.050(3) 0.047(3) 0.043(3) -0.003(3) 0.011(3) 0.002(3)
    C8 0.041(3) 0.065(4) 0.067(4) -0.016(3) 0.009(3) 0.015(3)
    C9 0.034(3) 0.076(4) 0.064(4) 0.002(3) 0.022(3) 0.024(3)
    C10 0.045(3) 0.048(3) 0.046(3) 0.007(3) 0.027(3) 0.011(2)
    N3 0.035(2) 0.033(2) 0.037(2) 0.0035(17) 0.0185(19) 0.0030(17)
    Zn1 0.0483(5) 0.0296(4) 0.0440(5) 0.000 0.0307(4) 0.000
    O1W 0.077(3) 0.049(3) 0.071(3) -0.019(2) 0.051(3) -0.009(2)
    C11 0.042(3) 0.034(3) 0.033(3) 0.009(2) 0.009(2) -0.002(2)
    N4 0.054(3) 0.056(3) 0.048(3) 0.008(2) 0.018(2) -0.004(2)
    C12 0.055(4) 0.049(3) 0.055(4) 0.015(3) 0.020(3) 0.005(3)
    C13 0.071(4) 0.056(4) 0.078(4) 0.023(3) 0.044(4) 0.000(3)
    C14 0.087(5) 0.069(4) 0.069(4) 0.017(4) 0.053(4) 0.006(3)
    C15 0.074(4) 0.036(3) 0.044(3) 0.021(3) 0.035(3) 0.010(2)
    Cl1 0.0522(8) 0.0533(9) 0.0487(8) 0.0061(6) 0.0319(7) 0.0047(6)
    O2 0.349(10) 0.089(4) 0.096(4) 0.114(6) 0.070(5) 0.005(3)
    O3 0.115(5) 0.399(12) 0.223(8) 0.073(6) 0.138(6) 0.137(8)
    O4 0.281(8) 0.097(4) 0.063(3) -0.065(5) 0.066(4) -0.025(3)
    O5 0.093(3) 0.166(5) 0.057(3) -0.016(3) 0.040(3) 0.027(3)
_geom_special_details
;
All e.s.d.'s (except the e.s.d. in the dihedral angle between two l.s. planes)
are estimated using the full covariance matrix. The cell e.s.d.'s are taken
into account individually in the estimation of e.s.d.'s in distances, angles
and torsion angles; correlations between e.s.d.'s in cell parameters are only
used when they are defined by crystal symmetry. An approximate (isotropic)
treatment of cell e.s.d.'s is used for estimating e.s.d.'s involving l.s.
planes.
;
loop_
    _geom_bond_atom_site_label_1
    _geom_bond_atom_site_label_2
    _geom_bond_site_symmetry_2
    _geom_bond_distance
    _geom_bond_publ_flag
    N1 C11 . 1.404(5) ?
    N1 C6 . 1.411(6) ?
    N1 C1 . 1.428(5) ?
    C1 N2 . 1.338(6) ?
    C1 C2 . 1.364(6) ?
    C2 C3 . 1.376(7) ?
    C2 H2 . 0.9300 ?
    C3 C4 . 1.374(8) ?
    C3 H3 . 0.9300 ?
    C4 C5 . 1.359(7) ?
    C4 H4 . 0.9300 ?
    C5 N2 . 1.352(6) ?
    C5 H5 . 0.9300 ?
    N2 Zn1 . 2.142(4) ?
    C6 N3 . 1.335(5) ?
    C6 C7 . 1.368(7) ?
    C7 C8 . 1.366(7) ?
    C7 H7 . 0.9300 ?
    C8 C9 . 1.384(8) ?
    C8 H8 . 0.9300 ?
    C9 C10 . 1.352(7) ?
    C9 H9 . 0.9300 ?
    C10 N3 . 1.352(5) ?
    C10 H10 . 0.9300 ?
    N3 Zn1 . 2.128(4) ?
    Zn1 N3 2_656 2.128(4) ?
    Zn1 N2 2_656 2.142(4) ?
    Zn1 O1W . 2.182(4) ?
    Zn1 O1W 2_656 2.182(4) ?
    O1W H1W . 0.85(4) ?
    O1W H2W . 0.83(2) ?
    C11 C15 . 1.325(6) ?
    C11 N4 . 1.358(6) ?
    N4 C12 . 1.364(6) ?
    C12 C13 . 1.379(7) ?
    C12 H12 . 0.9300 ?
    C13 C14 . 1.364(8) ?
    C13 H13 . 0.9300 ?
    C14 C15 . 1.346(7) ?
    C14 H14 . 0.9300 ?
    C15 H15 . 0.9300 ?
    Cl1 O3 . 1.314(5) ?
    Cl1 O2 . 1.330(5) ?
    Cl1 O4 . 1.369(5) ?
    Cl1 O5 . 1.401(4) ?
loop_
    _geom_angle_atom_site_label_1
    _geom_angle_atom_site_label_2
    _geom_angle_atom_site_label_3
    _geom_angle_site_symmetry_1
    _geom_angle_site_symmetry_3
    _geom_angle
    _geom_angle_publ_flag
    C11 N1 C6 . . 123.2(4) ?
    C11 N1 C1 . . 119.6(4) ?
    C6 N1 C1 . . 116.7(4) ?
    N2 C1 C2 . . 123.2(5) ?
    N2 C1 N1 . . 115.8(4) ?
    C2 C1 N1 . . 121.0(5) ?
    C1 C2 C3 . . 118.9(5) ?
    C1 C2 H2 . . 120.6 ?
    C3 C2 H2 . . 120.6 ?
    C4 C3 C2 . . 118.9(5) ?
    C4 C3 H3 . . 120.6 ?
    C2 C3 H3 . . 120.6 ?
    C5 C4 C3 . . 119.0(5) ?
    C5 C4 H4 . . 120.5 ?
    C3 C4 H4 . . 120.5 ?
    N2 C5 C4 . . 123.0(5) ?
    N2 C5 H5 . . 118.5 ?
    C4 C5 H5 . . 118.5 ?
    C1 N2 C5 . . 116.9(4) ?
    C1 N2 Zn1 . . 119.0(3) ?
    C5 N2 Zn1 . . 122.6(3) ?
    N3 C6 C7 . . 122.7(5) ?
    N3 C6 N1 . . 116.3(4) ?
    C7 C6 N1 . . 120.9(5) ?
    C8 C7 C6 . . 118.6(5) ?
    C8 C7 H7 . . 120.7 ?
    C6 C7 H7 . . 120.7 ?
    C7 C8 C9 . . 119.5(5) ?
    C7 C8 H8 . . 120.2 ?
    C9 C8 H8 . . 120.2 ?
    C10 C9 C8 . . 118.7(5) ?
    C10 C9 H9 . . 120.6 ?
    C8 C9 H9 . . 120.6 ?
    N3 C10 C9 . . 122.5(5) ?
    N3 C10 H10 . . 118.7 ?
    C9 C10 H10 . . 118.7 ?
    C6 N3 C10 . . 117.8(4) ?
    C6 N3 Zn1 . . 119.5(3) ?
    C10 N3 Zn1 . . 122.6(3) ?
    N3 Zn1 N3 . 2_656 93.45(19) ?
    N3 Zn1 N2 . 2_656 99.25(14) ?
    N3 Zn1 N2 2_656 2_656 85.21(14) ?
    N3 Zn1 N2 . . 85.21(14) ?
    N3 Zn1 N2 2_656 . 99.25(14) ?
    N2 Zn1 N2 2_656 . 173.5(2) ?
    N3 Zn1 O1W . . 171.28(15) ?
    N3 Zn1 O1W 2_656 . 92.16(15) ?
    N2 Zn1 O1W 2_656 . 87.87(16) ?
    N2 Zn1 O1W . . 87.30(16) ?
    N3 Zn1 O1W . 2_656 92.16(15) ?
    N3 Zn1 O1W 2_656 2_656 171.28(15) ?
    N2 Zn1 O1W 2_656 2_656 87.30(16) ?
    N2 Zn1 O1W . 2_656 87.87(16) ?
    O1W Zn1 O1W . 2_656 83.1(2) ?
    Zn1 O1W H1W . . 126(4) ?
    Zn1 O1W H2W . . 120(5) ?
    H1W O1W H2W . . 109(6) ?
    C15 C11 N4 . . 123.1(4) ?
    C15 C11 N1 . . 120.2(4) ?
    N4 C11 N1 . . 116.7(4) ?
    C11 N4 C12 . . 117.4(4) ?
    N4 C12 C13 . . 121.1(5) ?
    N4 C12 H12 . . 119.5 ?
    C13 C12 H12 . . 119.5 ?
    C14 C13 C12 . . 118.0(5) ?
    C14 C13 H13 . . 121.0 ?
    C12 C13 H13 . . 121.0 ?
    C15 C14 C13 . . 121.2(5) ?
    C15 C14 H14 . . 119.4 ?
    C13 C14 H14 . . 119.4 ?
    C11 C15 C14 . . 119.3(5) ?
    C11 C15 H15 . . 120.4 ?
    C14 C15 H15 . . 120.4 ?
    O3 Cl1 O2 . . 111.4(6) ?
    O3 Cl1 O4 . . 107.6(5) ?
    O2 Cl1 O4 . . 108.1(4) ?
    O3 Cl1 O5 . . 108.4(4) ?
    O2 Cl1 O5 . . 109.0(4) ?
    O4 Cl1 O5 . . 112.4(3) ?
loop_
    _geom_torsion_atom_site_label_1
    _geom_torsion_atom_site_label_2
    _geom_torsion_atom_site_label_3
    _geom_torsion_atom_site_label_4
    _geom_torsion_site_symmetry_1
    _geom_torsion_site_symmetry_2
    _geom_torsion_site_symmetry_3
    _geom_torsion_site_symmetry_4
    _geom_torsion
    _geom_torsion_publ_flag
    C11 N1 C1 N2 . . . . 115.9(5) ?
    C6 N1 C1 N2 . . . . -71.3(5) ?
    C11 N1 C1 C2 . . . . -64.4(6) ?
    C6 N1 C1 C2 . . . . 108.4(5) ?
    N2 C1 C2 C3 . . . . -0.5(8) ?
    N1 C1 C2 C3 . . . . 179.8(5) ?
    C1 C2 C3 C4 . . . . -0.1(9) ?
    C2 C3 C4 C5 . . . . 1.1(9) ?
    C3 C4 C5 N2 . . . . -1.6(9) ?
    C2 C1 N2 C5 . . . . 0.1(7) ?
    N1 C1 N2 C5 . . . . 179.8(4) ?
    C2 C1 N2 Zn1 . . . . -166.8(4) ?
    N1 C1 N2 Zn1 . . . . 12.9(5) ?
    C4 C5 N2 C1 . . . . 1.0(8) ?
    C4 C5 N2 Zn1 . . . . 167.3(4) ?
    C11 N1 C6 N3 . . . . -129.6(4) ?
    C1 N1 C6 N3 . . . . 57.8(5) ?
    C11 N1 C6 C7 . . . . 53.0(6) ?
    C1 N1 C6 C7 . . . . -119.5(5) ?
    N3 C6 C7 C8 . . . . 0.7(7) ?
    N1 C6 C7 C8 . . . . 177.9(4) ?
    C6 C7 C8 C9 . . . . -2.2(8) ?
    C7 C8 C9 C10 . . . . 1.5(8) ?
    C8 C9 C10 N3 . . . . 0.9(8) ?
    C7 C6 N3 C10 . . . . 1.6(7) ?
    N1 C6 N3 C10 . . . . -175.7(4) ?
    C7 C6 N3 Zn1 . . . . -174.0(3) ?
    N1 C6 N3 Zn1 . . . . 8.7(5) ?
    C9 C10 N3 C6 . . . . -2.4(7) ?
    C9 C10 N3 Zn1 . . . . 173.1(4) ?
    C6 N3 Zn1 N3 . . . 2_656 56.2(3) ?
    C10 N3 Zn1 N3 . . . 2_656 -119.1(4) ?
    C6 N3 Zn1 N2 . . . 2_656 141.9(3) ?
    C10 N3 Zn1 N2 . . . 2_656 -33.4(4) ?
    C6 N3 Zn1 N2 . . . . -42.8(3) ?
    C10 N3 Zn1 N2 . . . . 141.9(4) ?
    C6 N3 Zn1 O1W . . . 2_656 -130.5(3) ?
    C10 N3 Zn1 O1W . . . 2_656 54.2(4) ?
    C1 N2 Zn1 N3 . . . . 30.8(3) ?
    C5 N2 Zn1 N3 . . . . -135.2(4) ?
    C1 N2 Zn1 N3 . . . 2_656 -61.9(3) ?
    C5 N2 Zn1 N3 . . . 2_656 132.0(4) ?
    C1 N2 Zn1 O1W . . . . -153.6(4) ?
    C5 N2 Zn1 O1W . . . . 40.3(4) ?
    C1 N2 Zn1 O1W . . . 2_656 123.2(4) ?
    C5 N2 Zn1 O1W . . . 2_656 -42.9(4) ?
    C6 N1 C11 C15 . . . . -166.6(5) ?
    C1 N1 C11 C15 . . . . 5.8(7) ?
    C6 N1 C11 N4 . . . . 16.3(6) ?
    C1 N1 C11 N4 . . . . -171.4(4) ?
    C15 C11 N4 C12 . . . . -0.8(7) ?
    N1 C11 N4 C12 . . . . 176.2(4) ?
    C11 N4 C12 C13 . . . . -0.7(8) ?
    N4 C12 C13 C14 . . . . 1.9(9) ?
    C12 C13 C14 C15 . . . . -1.7(9) ?
    N4 C11 C15 C14 . . . . 1.0(8) ?
    N1 C11 C15 C14 . . . . -175.9(5) ?
    C13 C14 C15 C11 . . . . 0.3(9) ?
loop_
    _geom_hbond_atom_site_label_D
    _geom_hbond_atom_site_label_H
    _geom_hbond_atom_site_label_A
    _geom_hbond_site_symmetry_A
    _geom_hbond_distance_DH
    _geom_hbond_distance_HA
    _geom_hbond_distance_DA
    _geom_hbond_angle_DHA
    _geom_hbond_publ_flag
    C3 H3 O2 7_657 0.93 2.43 3.336(8) 165.5 n
    O1W H2W O5 8_456 0.83(2) 2.23(4) 2.939(6) 143(6) y
    O1W H1W O4 3_445 0.85(4) 2.07(5) 2.868(6) 158(6) y
data_global
_journal_data_validation_number     ?
_journal_date_recd_electronic     2009-09-15
_journal_date_accepted     2009-10-17
_journal_name_full     'Acta Crystallographica, Section E'
_journal_year     2009
_journal_volume     65
_journal_issue     11
_journal_page_first     m1424
_journal_page_last     m1424
_journal_paper_category     QM
_journal_coeditor_code     NK2005
_publ_contact_author_name     'Dr. Shi Wang'
_publ_contact_author_address
;
Jiangsu Key Lab of Organic Electronics & Information Displays,
Institute of Advanced Materials (IAM),
Nanjing University of Posts and Telecommunications,
Nanjing 210046, People's Republic of China
;
_publ_contact_author_email     iamswang@njupt.edu.cn
_publ_contact_author_fax     '0086 25 8586 6396'
_publ_contact_author_phone     '0086 25 8586 6396'
_publ_section_title
;
<i>cis</i>-Diaquabis(2,2',2''-tripyridylamine)zinc(II) bis(perchlorate)
;
loop_
    _publ_author_name
    _publ_author_address
    'Wang^*^, Shi'
;
Jiangsu Key Lab of Organic Electronics & Information Displays,
Institute of Advanced Materials (IAM),
Nanjing University of Posts and Telecommunications,
Nanjing 210046, People's Republic of China
;
    'Ding, Xuehua'
;
Jiangsu Key Lab of Organic Electronics & Information Displays,
Institute of Advanced Materials (IAM),
Nanjing University of Posts and Telecommunications,
Nanjing 210046, People's Republic of China
;
    'He, Wenrui'
;
Jiangsu Key Lab of Organic Electronics & Information Displays,
Institute of Advanced Materials (IAM),
Nanjing University of Posts and Telecommunications,
Nanjing 210046, People's Republic of China
;
    'Huang, Wei'
;
Jiangsu Key Lab of Organic Electronics & Information Displays,
Institute of Advanced Materials (IAM),
Nanjing University of Posts and Telecommunications,
Nanjing 210046, People's Republic of China
;
