# Supplementary material for: cis-Diaqua­bis(2,2′,2′′-tripyridylamine)zinc(II) bis­(perchlorate)
Source: Acta Crystallogr Sect E Struct Rep Online. 2009 Oct 23;65(Pt 11):m1424. doi: 10.1107/S1600536809042688 (PMC2971047; doi:10.1107/S1600536809042688)
Supplement: Supplementary file 2 [file e-65-m1424-Isup2.hkl]

# 
# h,k,l, Fc-squared, Fo-squared, sigma(Fo-squared) and status flag 
# 
data_I
_shelx_title ' s01' 
_shelx_refln_list_code          4 
_shelx_F_calc_maximum      398.70 
_exptl_crystal_F_000      1632.00 
_reflns_d_resolution_high  0.8401 
 
loop_ 
 _symmetry_equiv_pos_as_xyz 
 'x, y, z' 
 '-x, y, -z+1/2' 
 'x+1/2, y+1/2, z' 
 '-x+1/2, y+1/2, -z+1/2' 
 '-x, -y, -z' 
 'x, -y, z-1/2' 
 '-x+1/2, -y+1/2, -z' 
 'x+1/2, -y+1/2, z-1/2' 
 
_cell_length_a    18.6874 
_cell_length_b    19.3054 
_cell_length_c    10.8910 
_cell_angle_alpha  90.000 
_cell_angle_beta  121.689 
_cell_angle_gamma  90.000 
 
_shelx_F_squared_multiplier     1.000 
 
loop_ 
 _refln_index_h 
 _refln_index_k 
 _refln_index_l 
 _refln_F_squared_calc 
 _refln_F_squared_meas 
 _refln_F_squared_sigma 
 _refln_observed_status 
   2   0   0    40233.17    37613.77    579.14 o 
   4   0   0     6672.85     6500.19    515.68 o 
   6   0   0      210.79      245.46     60.37 o 
   8   0   0       94.84      210.25     68.94 o 
  10   0   0    27095.33    25961.50   1037.41 o 
  12   0   0       13.50       30.22    132.95 o 
  14   0   0     3940.96     3631.95    490.50 o 
  16   0   0      225.85      297.12    219.57 o 
  18   0   0      538.00      470.36    267.91 o 
   3   1   0     7877.75     9039.03    522.73 o 
   5   1   0     6848.62     6659.87    268.51 o 
   7   1   0     1751.19     1512.65     87.93 o 
   9   1   0     1303.66     1373.20    148.47 o 
  11   1   0      120.72       61.48     96.73 o 
  13   1   0       70.64        2.59    138.49 o 
  15   1   0      547.39      544.84    172.65 o 
  17   1   0      145.82      118.40    149.36 o 
   0   2   0     6655.71     6382.61    203.45 o 
   2   2   0    79397.84    85389.51   1948.56 o 
   4   2   0      719.40      759.04     45.22 o 
   6   2   0     2229.53     2250.88     80.59 o 
   8   2   0     4707.14     4224.13    123.29 o 
  10   2   0       22.46      101.90     46.83 o 
  12   2   0     2039.59     2135.81    255.57 o 
  14   2   0      165.42      308.76    149.92 o 
  16   2   0       21.85      -48.97    125.69 o 
  18   2   0      343.07      368.74    190.87 o 
   1   3   0     1126.27     1107.94     53.69 o 
   3   3   0    38063.49    40501.60   1270.70 o 
   5   3   0     6538.45     6804.35    288.54 o 
   7   3   0     8202.16     8182.39    257.35 o 
   9   3   0      299.10      238.10     44.04 o 
  11   3   0     2105.84     2191.16    241.79 o 
  13   3   0     1163.63     1317.98    219.72 o 
  15   3   0       43.29       25.78    117.08 o 
  17   3   0     1004.92      853.86    223.79 o 
   2   4   0    19550.19    19935.82    262.82 o 
   4   4   0    13817.99    15807.75    570.80 o 
   6   4   0     7390.89     8039.33    293.89 o 
   8   4   0     1107.86     1278.83     83.62 o 
  10   4   0     1210.81     1092.61    171.63 o 
  12   4   0      725.60      825.32    178.04 o 
  14   4   0      112.78      162.87    133.92 o 
  16   4   0       34.64       78.07    136.19 o 
  18   4   0        0.96       46.81    156.46 o 
   1   5   0      153.35      236.29     60.74 o 
   3   5   0     4729.39     4791.09    128.89 o 
   5   5   0     5592.63     6162.61    271.58 o 
   7   5   0    11164.83    12504.63    537.07 o 
   9   5   0     2672.23     3018.47    328.55 o 
  11   5   0     1371.73     1111.13    189.34 o 
  13   5   0     1228.23      995.10    197.03 o 
  15   5   0      301.44      605.23    182.22 o 
  17   5   0      301.20      192.72    165.19 o 
   0   6   0      121.03      150.07     87.63 o 
   2   6   0     3338.94     3185.09    145.50 o 
   4   6   0    33085.60    36224.68   1071.57 o 
   6   6   0    29150.02    33049.35   1054.96 o 
   8   6   0     8740.46     8916.45    223.63 o 
  10   6   0      335.45      284.07     84.67 o 
  12   6   0      685.93      651.86    170.92 o 
  14   6   0      234.24      191.60    136.39 o 
  16   6   0      568.79      353.53    177.98 o 
  18   6   0      381.31      626.58    215.53 o 
   1   7   0        0.57       69.59     64.96 o 
   3   7   0      896.33      725.27     70.18 o 
   5   7   0     1135.55      981.32     76.46 o 
   7   7   0     1683.48     1381.76     97.99 o 
   9   7   0       44.52       56.34     58.42 o 
  11   7   0       36.48       47.27     74.02 o 
  13   7   0      110.16       28.76    118.22 o 
  15   7   0      221.60      163.50    148.31 o 
  17   7   0      357.16      298.40    182.17 o 
   0   8   0     9925.03     9786.93    504.61 o 
   2   8   0     2154.60     2772.59    194.43 o 
   4   8   0    18675.88    16925.60    377.83 o 
   6   8   0      715.23      834.85     76.54 o 
   8   8   0      185.25      153.06     52.74 o 
  10   8   0     5405.34     6395.56    510.14 o 
  12   8   0      571.50      625.81    170.48 o 
  14   8   0     1074.47     1201.88    225.00 o 
  16   8   0      421.97      453.80    188.84 o 
   1   9   0     1749.78     1563.07    159.86 o 
   3   9   0     2925.20     2864.60    170.19 o 
   5   9   0    15496.87    14031.56    333.81 o 
   7   9   0     1318.87     1577.81    130.48 o 
   9   9   0     5616.96     6102.38    317.11 o 
  11   9   0      611.92      529.12    123.74 o 
  13   9   0        5.13       23.28    117.19 o 
  15   9   0      780.42      804.79    204.60 o 
  17   9   0       37.56       -4.38    134.59 o 
   0  10   0     4827.50     4747.93    401.87 o 
   2  10   0     5995.57     5310.41    426.55 o 
   4  10   0       48.76       78.90     57.64 o 
   6  10   0      881.91     1132.37    108.20 o 
   8  10   0        5.25       43.99     53.99 o 
  10  10   0     1071.06     1476.62    170.69 o 
  12  10   0      155.93      323.76    145.49 o 
  14  10   0      540.76      636.33    190.20 o 
  16  10   0      105.87      108.95    153.67 o 
   1  11   0     7853.26     7513.15    372.47 o 
   3  11   0     6451.68     5875.69    266.49 o 
   5  11   0       30.15       23.07     59.58 o 
   7  11   0     4089.69     4239.79    213.42 o 
   9  11   0      100.73       48.32     84.70 o 
  11  11   0      717.08      714.86    142.14 o 
  13  11   0     1341.32     1439.76    354.03 o 
  15  11   0        2.36      125.04    151.07 o 
   0  12   0     2550.38     2219.86    307.20 o 
   2  12   0    11746.72    11536.02    484.88 o 
   4  12   0     2132.81     2064.58    172.38 o 
   6  12   0     4008.85     3977.44    210.44 o 
   8  12   0     6694.29     6959.68    287.50 o 
  10  12   0      578.03      600.07    131.53 o 
  12  12   0     2039.70     2327.31    293.30 o 
  14  12   0      162.87      169.18    221.58 o 
  16  12   0       12.62       23.09    142.86 o 
   1  13   0       76.69      133.83     97.79 o 
   3  13   0       74.32       87.86     71.08 o 
   5  13   0     2643.77     2909.08    216.95 o 
   7  13   0     1685.82     1545.36    148.06 o 
   9  13   0       21.36       73.03     91.71 o 
  11  13   0       19.88       60.84    101.82 o 
  13  13   0       45.66      202.85    148.59 o 
  15  13   0       12.03       62.36    149.01 o 
   0  14   0     4506.51     4786.20    487.48 o 
   2  14   0     7006.46     6189.22    550.94 o 
   4  14   0     1716.63     2223.52    250.84 o 
   6  14   0     2817.24     2941.90    231.54 o 
   8  14   0     2735.47     2982.47    245.45 o 
  10  14   0      564.57      566.31    137.59 o 
  12  14   0      965.64     1228.61    188.97 o 
  14  14   0       63.89       35.22    141.30 o 
   1  15   0     6204.82     6383.07    462.30 o 
   3  15   0      872.88      895.87    166.29 o 
   5  15   0     1133.48      911.49    144.26 o 
   7  15   0      108.35      223.84    110.58 o 
   9  15   0      364.79      114.04    136.72 o 
  11  15   0      423.51      423.81    137.00 o 
  13  15   0       13.39       23.02    142.42 o 
   0  16   0       35.09      127.91    169.21 o 
   2  16   0     2770.76     2722.03    291.63 o 
   4  16   0       16.63       43.43     87.51 o 
   6  16   0        7.32       16.26     89.18 o 
   8  16   0       23.97      129.88    143.10 o 
  10  16   0      862.92      783.23    209.21 o 
  12  16   0      111.20      132.46    123.53 o 
   1  17   0     2803.55     2463.18    290.74 o 
   3  17   0      408.93      346.58    119.20 o 
   5  17   0     6649.13     6709.94    372.78 o 
   7  17   0      318.26      262.80    121.99 o 
   9  17   0     1189.31     1335.26    249.53 o 
  11  17   0      151.45       26.75    155.58 o 
   0  18   0     5929.24     5895.12    629.50 o 
   2  18   0     2920.29     2502.69    234.29 o 
   4  18   0     3103.36     3090.96    266.97 o 
   6  18   0      561.00      455.87    137.79 o 
   8  18   0        2.23      146.87    153.83 o 
  10  18   0      239.13      315.97    183.22 o 
   1  19   0      880.01      831.36    193.72 o 
   3  19   0     1580.66     1680.49    205.74 o 
   5  19   0        1.30       29.39    105.79 o 
   7  19   0      532.73      682.16    204.68 o 
   9  19   0       20.33       68.84    157.72 o 
   0  20   0       27.29       47.34    185.32 o 
   2  20   0     1263.66     1104.94    234.66 o 
   4  20   0      999.06      893.14    220.69 o 
   6  20   0      686.68      709.48    205.36 o 
   8  20   0      393.46      538.85    291.08 o 
   1  21   0       97.04       54.50    151.31 o 
   3  21   0        9.53       31.83    145.17 o 
   5  21   0      293.66      249.17    174.72 o 
   7  21   0      342.46      496.55    312.23 o 
   0  22   0      142.57     -133.96    194.39 o 
   2  22   0        1.91      -29.45    135.52 o 
   4  22   0      196.08      103.94    175.09 o 
 -19   1   1      614.65      614.69    214.59 o 
 -17   1   1      485.11      580.75    188.59 o 
 -15   1   1      555.42      693.73    183.73 o 
 -13   1   1     1656.79     1262.12    204.99 o 
 -11   1   1     1366.87     1326.27    126.19 o 
  -9   1   1     8174.45     8410.82    233.70 o 
  -7   1   1     7418.19     7755.08    199.83 o 
  -5   1   1    60828.95    64886.32   1735.79 o 
  -3   1   1    11965.06    13124.87    215.74 o 
  -1   1   1    53836.70    56734.38    692.95 o 
   1   1   1     9110.30    10312.58    381.71 o 
   3   1   1    12288.46    12430.35    929.07 o 
   5   1   1     8707.21     8908.26    834.84 o 
   7   1   1     1026.32     1013.46     83.36 o 
   9   1   1     5063.52     4618.42    338.92 o 
  11   1   1     2951.30     3121.54    367.31 o 
  13   1   1     1208.87     1208.42    263.89 o 
  15   1   1      935.54      983.56    221.83 o 
  17   1   1      179.59      261.27    176.07 o 
 -18   2   1      682.14     1075.05    237.70 o 
 -16   2   1       50.82       36.81    125.96 o 
 -14   2   1     3374.15     3002.43    309.35 o 
 -12   2   1     1902.26     1608.81    214.66 o 
 -10   2   1     7048.86     6506.42    291.19 o 
  -8   2   1     5991.67     6161.36    175.35 o 
  -6   2   1    11327.82    11897.19    286.43 o 
  -4   2   1   158964.92   167473.09   3020.92 o 
  -2   2   1       31.26       94.40     28.45 o 
   0   2   1     8058.04     8927.60    170.50 o 
   2   2   1      316.12      301.15     39.39 o 
   4   2   1    17728.63    19368.00   1187.29 o 
   6   2   1     3223.42     3085.27    184.84 o 
   8   2   1       13.59       26.22     42.33 o 
  10   2   1     1506.26     1663.74    172.32 o 
  12   2   1        9.55       96.39    114.54 o 
  14   2   1       58.98      122.18    116.57 o 
  16   2   1      217.41      214.39    161.37 o 
 -19   3   1        0.18       50.13    143.51 o 
 -17   3   1        6.49       90.31    137.13 o 
 -15   3   1      103.15      165.84    125.11 o 
 -13   3   1        6.78       33.03    104.04 o 
 -11   3   1      994.10     1099.13     90.22 o 
  -9   3   1     6209.20     5867.25    335.57 o 
  -7   3   1     2217.70     1698.44     90.82 o 
  -5   3   1       15.61       11.74     27.53 o 
  -3   3   1    13157.00    13606.86    300.71 o 
  -1   3   1    29512.59    33295.55    440.29 o 
   1   3   1    51783.15    57452.85   1566.86 o 
   3   3   1     2794.63     3081.53    147.30 o 
   5   3   1     6189.58     6470.54    159.51 o 
   7   3   1     4287.34     4904.05    138.26 o 
   9   3   1      524.95      589.17    102.47 o 
  11   3   1      796.03      862.55    178.32 o 
  13   3   1      515.48      436.03    157.93 o 
  15   3   1      316.62      304.55    159.08 o 
  17   3   1       48.90      -74.68    134.55 o 
 -18   4   1      105.60      133.68    141.94 o 
 -16   4   1     3688.00     3435.74    636.55 o 
 -14   4   1       30.06        7.28    109.58 o 
 -12   4   1     8587.71     8863.30    297.37 o 
 -10   4   1       50.25       79.45     45.97 o 
  -8   4   1    17239.04    19534.91    708.83 o 
  -6   4   1    35827.76    37426.27   1187.94 o 
  -4   4   1      394.16      468.81     48.78 o 
  -2   4   1    41467.80    46466.50   1712.71 o 
   0   4   1    15276.33    16135.79    272.57 o 
   2   4   1   102212.29   109050.11   2265.50 o 
   4   4   1    22107.47    21201.60    565.96 o 
   6   4   1     3348.54     3591.15    121.94 o 
   8   4   1     3244.40     3257.50    163.11 o 
  10   4   1     1232.01     1804.72    174.62 o 
  12   4   1     3321.59     2905.20    415.97 o 
  14   4   1      410.88      484.00    164.16 o 
  16   4   1      254.05      331.03    167.29 o 
 -19   5   1        2.81     -103.35    131.92 o 
 -17   5   1     1009.23     1319.68    254.59 o 
 -15   5   1     1070.20     1107.33    212.25 o 
 -13   5   1        7.19       62.50    114.29 o 
 -11   5   1     3950.18     4680.58    230.28 o 
  -9   5   1       24.46      -18.75     35.63 o 
  -7   5   1    17430.48    15913.00    365.68 o 
  -5   5   1     6158.62     6468.82    185.52 o 
  -3   5   1     3176.88     2693.69    109.65 o 
  -1   5   1    10500.59    10729.61    356.55 o 
   1   5   1    25279.38    27855.09    578.02 o 
   3   5   1    43932.47    44804.01   1041.73 o 
   5   5   1     9206.68    11484.68    498.00 o 
   7   5   1     3683.07     3915.52    140.57 o 
   9   5   1     1150.96     1142.56    113.39 o 
  11   5   1       29.02      110.49    117.91 o 
  13   5   1     1983.66     1872.10    262.31 o 
  15   5   1       19.26       54.15    143.60 o 
  17   5   1      700.46      715.88    227.46 o 
 -18   6   1      209.07      224.21    164.16 o 
 -16   6   1       23.65       83.92    135.04 o 
 -14   6   1     1715.72     1837.79    295.61 o 
 -12   6   1     1643.66     1939.25    338.62 o 
 -10   6   1      150.55       55.62     56.07 o 
  -8   6   1      941.91      887.07     74.36 o 
  -6   6   1      638.54      714.87     63.29 o 
  -4   6   1     8420.15     7252.35    196.95 o 
  -2   6   1     6072.50     5721.97    244.95 o 
   0   6   1     1955.59     1726.55    111.77 o 
   2   6   1        9.38       22.32     28.19 o 
   4   6   1    15975.69    15483.93    301.32 o 
   6   6   1     6174.64     5777.19    244.46 o 
   8   6   1        4.40       19.52     52.99 o 
  10   6   1     2097.41     2533.62    262.36 o 
  12   6   1       59.50       21.25    112.03 o 
  14   6   1      147.34      159.14    144.44 o 
  16   6   1       49.19        9.20    148.57 o 
 -17   7   1      402.86      387.76    173.56 o 
 -15   7   1     2843.34     2763.03    322.98 o 
 -13   7   1     1771.69     2030.88    254.97 o 
 -11   7   1     1002.85      664.19    117.89 o 
  -9   7   1     7599.98     7551.84    303.66 o 
  -7   7   1       22.40      134.41     45.04 o 
  -5   7   1    15188.29    14088.13    515.65 o 
  -3   7   1     2604.57     2034.92    124.78 o 
  -1   7   1       26.19       22.04     56.21 o 
   1   7   1    17252.27    17859.05    369.42 o 
   3   7   1     8117.87     8530.06    204.05 o 
   5   7   1    19762.41    19130.04    391.06 o 
   7   7   1      171.59      133.78     57.14 o 
   9   7   1      988.87     1167.89    118.19 o 
  11   7   1      548.58      579.28    161.62 o 
  13   7   1        6.72       28.62    125.75 o 
  15   7   1     1300.11     1333.30    259.92 o 
  17   7   1      159.14      314.25    243.74 o 
 -18   8   1       59.93       52.31    150.20 o 
 -16   8   1       11.72       49.18    154.10 o 
 -14   8   1      245.67      321.14    150.63 o 
 -12   8   1      181.21      186.43     98.05 o 
 -10   8   1     2300.56     2342.10    186.66 o 
  -8   8   1     2408.35     2649.51    137.42 o 
  -6   8   1     3564.28     3713.63    241.91 o 
  -4   8   1    25440.04    28321.76    707.30 o 
  -2   8   1       44.44       24.97     57.25 o 
   0   8   1     9220.00     9359.99    350.52 o 
   2   8   1     7929.12     8292.03    264.15 o 
   4   8   1     3478.17     3210.69    135.26 o 
   6   8   1     2007.00     2038.74    114.92 o 
   8   8   1       49.70       39.06     59.36 o 
  10   8   1      323.73      413.60    144.59 o 
  12   8   1        4.53      139.28    126.29 o 
  14   8   1      259.28      238.63    156.05 o 
  16   8   1      412.95      468.00    196.32 o 
 -17   9   1      101.98      364.79    183.38 o 
 -15   9   1        1.23       98.02    122.30 o 
 -13   9   1       53.35       78.32     93.40 o 
 -11   9   1      797.93      776.22    132.25 o 
  -9   9   1     1163.39     1586.64    165.58 o 
  -7   9   1      315.77      272.98     64.04 o 
  -5   9   1      502.05      560.06     75.37 o 
  -3   9   1     9250.46     8792.89    287.36 o 
  -1   9   1     3819.43     4147.35    251.67 o 
   1   9   1      259.43      385.00    109.78 o 
   3   9   1      569.05      896.06     79.06 o 
   5   9   1      122.74      191.64     51.59 o 
   7   9   1      387.63      466.29     80.74 o 
   9   9   1     1072.33     1245.92    152.69 o 
  11   9   1      495.06      354.50    176.76 o 
  13   9   1       12.82       62.01    124.36 o 
  15   9   1      470.20      552.56    198.18 o 
 -16  10   1       24.16       67.64    144.46 o 
 -14  10   1      943.53      983.98    208.63 o 
 -12  10   1     1945.96     2008.51    208.00 o 
 -10  10   1     4053.94     4397.52    227.40 o 
  -8  10   1     7183.09     6977.51    266.60 o 
  -6  10   1     2883.48     3513.25    186.08 o 
  -4  10   1     5210.95     5047.55    235.52 o 
  -2  10   1    20934.05    21452.07    633.53 o 
   0  10   1    10803.64    10759.40    422.27 o 
   2  10   1     4799.82     5517.52    247.92 o 
   4  10   1     3490.70     3134.98    147.47 o 
   6  10   1     1545.77     1521.67    111.63 o 
   8  10   1       10.97       71.39     65.75 o 
  10  10   1      890.69     1004.97    155.36 o 
  12  10   1      319.12      160.87    140.36 o 
  14  10   1      376.14      525.05    193.58 o 
  16  10   1      205.34      217.00    178.23 o 
 -17  11   1        7.83      110.12    156.90 o 
 -15  11   1      882.83      706.23    201.64 o 
 -13  11   1     2726.06     2969.41    441.37 o 
 -11  11   1        8.83       -5.01     81.48 o 
  -9  11   1     1663.62     1978.76    159.54 o 
  -7  11   1       36.11       21.86     58.97 o 
  -5  11   1     1107.09     1026.27    119.67 o 
  -3  11   1      199.11       95.87     57.30 o 
  -1  11   1     2317.35     2692.73    229.32 o 
   1  11   1     4259.43     4164.22    279.32 o 
   3  11   1      523.64      762.76    106.72 o 
   5  11   1     3625.98     3334.11    162.41 o 
   7  11   1        2.40       21.78     61.36 o 
   9  11   1        5.37       15.82     88.52 o 
  11  11   1     1128.92      909.45    195.99 o 
  13  11   1       10.14       41.26    137.37 o 
  15  11   1        1.27      -44.29    144.93 o 
 -16  12   1      460.99      527.27    194.68 o 
 -14  12   1       13.74      153.47    140.28 o 
 -12  12   1     1719.96     2065.25    216.49 o 
 -10  12   1      535.13      392.70    115.10 o 
  -8  12   1     1575.77     1728.99    151.51 o 
  -6  12   1     5116.57     4810.49    261.23 o 
  -4  12   1     1604.84     1303.47    168.04 o 
  -2  12   1     3961.14     3479.89    270.79 o 
   0  12   1      806.12      787.33    160.14 o 
   2  12   1     2725.04     2041.46    212.23 o 
   4  12   1      272.44      461.29    101.45 o 
   6  12   1     1687.23     2006.41    137.49 o 
   8  12   1      713.73      938.10    122.53 o 
  10  12   1      147.10      193.77    102.98 o 
  12  12   1      883.65      849.76    205.04 o 
  14  12   1        1.86       52.37    142.21 o 
 -15  13   1      132.40      264.97    164.16 o 
 -13  13   1     1615.92     1811.12    216.67 o 
 -11  13   1     4771.35     5125.50    325.53 o 
  -9  13   1      134.63       91.03     78.35 o 
  -7  13   1     4815.18     5420.17    296.02 o 
  -5  13   1      537.29      417.62     99.77 o 
  -3  13   1     3531.06     3212.60    214.34 o 
  -1  13   1     9051.13     9332.69    652.66 o 
   1  13   1     1913.65     1845.02    213.66 o 
   3  13   1     7512.82     7302.67    331.00 o 
   5  13   1       15.98       20.43     82.02 o 
   7  13   1     6281.71     5984.02    290.32 o 
   9  13   1     3203.03     3335.09    263.25 o 
  11  13   1      451.75      435.37    163.82 o 
  13  13   1     1148.00      922.00    233.07 o 
 -14  14   1      109.84       54.98    140.60 o 
 -12  14   1     1098.74     1093.43    182.10 o 
 -10  14   1      349.98      361.17    123.72 o 
  -8  14   1      116.27      173.52    101.75 o 
  -6  14   1     2517.31     2621.56    225.49 o 
  -4  14   1       75.11       58.32     67.41 o 
  -2  14   1     4573.22     4150.83    326.44 o 
   0  14   1        1.53      147.57     94.84 o 
   2  14   1      562.52      812.22    129.80 o 
   4  14   1      280.51      317.44     99.32 o 
   6  14   1     2083.67     2291.69    210.96 o 
   8  14   1      510.84      748.57    145.39 o 
  10  14   1      162.43      214.53    113.02 o 
  12  14   1       10.99      -39.24    130.09 o 
  14  14   1       84.06      -20.03    148.47 o 
 -15  15   1      136.78      215.57    170.86 o 
 -13  15   1      482.69      509.48    156.91 o 
 -11  15   1      503.91      317.69    122.61 o 
  -9  15   1     2754.99     2973.89    251.19 o 
  -7  15   1        5.78       36.53     93.12 o 
  -5  15   1      478.84      510.22    118.36 o 
  -3  15   1       26.41       -6.19     75.51 o 
  -1  15   1      211.41      264.03    116.83 o 
   1  15   1     8266.17     8261.08    470.56 o 
   3  15   1      426.91      205.48     95.27 o 
   5  15   1     3013.12     3677.32    265.84 o 
   7  15   1      804.15      531.26    164.87 o 
   9  15   1       79.79       47.83    102.16 o 
  11  15   1      343.21      659.64    206.44 o 
  13  15   1       12.81       83.73    160.67 o 
 -14  16   1      525.32      609.74    213.24 o 
 -12  16   1      120.47      211.99    127.36 o 
 -10  16   1     1930.98     2245.52    298.71 o 
  -8  16   1     1861.52     2029.40    216.06 o 
  -6  16   1     5371.89     4692.45    303.94 o 
  -4  16   1     9024.05     8705.78    398.43 o 
  -2  16   1     3739.76     4108.36    351.72 o 
   0  16   1     1960.22     1957.31    255.21 o 
   2  16   1      214.45      244.45    102.08 o 
   4  16   1       14.52       -2.04     86.97 o 
   6  16   1      339.24      596.66    173.06 o 
   8  16   1       69.64      157.33    145.07 o 
  10  16   1      718.23      920.37    223.74 o 
  12  16   1       26.96       31.22    264.89 o 
 -13  17   1        6.53      -10.07    217.55 o 
 -11  17   1       70.39      -57.28    147.85 o 
  -9  17   1       86.57       56.14    149.91 o 
  -7  17   1      912.27      972.67    164.86 o 
  -5  17   1     1603.05     1739.62    199.57 o 
  -3  17   1     1192.43     1127.86    159.64 o 
  -1  17   1      112.66      -27.49     98.41 o 
   1  17   1      187.32      142.20    122.88 o 
   3  17   1      139.18       83.92     95.06 o 
   5  17   1      235.05      199.37    116.92 o 
   7  17   1       83.68      219.82    150.48 o 
   9  17   1       42.46       93.22    160.13 o 
  11  17   1      112.82      153.09    265.90 o 
 -12  18   1      123.74      161.15    247.77 o 
 -10  18   1      331.20      373.67    252.81 o 
  -8  18   1      202.63      423.32    168.14 o 
  -6  18   1      272.05      176.14    142.96 o 
  -4  18   1     2507.79     2459.67    297.20 o 
  -2  18   1     1951.06     2009.07    324.82 o 
   0  18   1     1718.60     1999.26    269.05 o 
   2  18   1      268.74      413.24    122.69 o 
   4  18   1      386.70      290.39    124.57 o 
   6  18   1      659.07      835.38    207.22 o 
   8  18   1      278.44      631.34    203.26 o 
  10  18   1      410.65      452.55    204.49 o 
 -11  19   1        3.63     -167.19    209.50 o 
  -9  19   1      759.91      925.61    319.28 o 
  -7  19   1     1404.29     1995.27    289.32 o 
  -5  19   1     3966.78     3828.43    392.30 o 
  -3  19   1     1100.46     1294.26    237.02 o 
  -1  19   1      282.24      360.68    157.75 o 
   1  19   1     1372.66     1363.11    240.63 o 
   3  19   1     1280.46     1453.80    200.37 o 
   5  19   1     1253.09     1180.20    243.46 o 
   7  19   1      209.30      145.27    163.02 o 
   9  19   1        7.92      155.69    178.38 o 
 -10  20   1       77.51      -22.16    238.71 o 
  -8  20   1       71.54      178.35    168.36 o 
  -6  20   1      288.34      162.23    144.86 o 
  -4  20   1      711.81      928.81    330.86 o 
  -2  20   1      178.75      111.60    140.78 o 
   0  20   1       25.17      -15.47    126.48 o 
   2  20   1      321.99      480.60    142.33 o 
   4  20   1        3.29      -27.22    109.49 o 
   6  20   1      215.70      316.75    172.71 o 
   8  20   1      107.86      135.93    182.22 o 
  -7  21   1      800.71      759.61    234.28 o 
  -5  21   1      571.58      693.33    206.85 o 
  -3  21   1      786.82      879.21    232.42 o 
  -1  21   1      264.12      328.33    179.13 o 
   1  21   1       13.85       57.42    114.61 o 
   3  21   1     1658.76     1596.56    225.78 o 
   5  21   1      143.55       53.74    160.87 o 
  -6  22   1      830.17      912.52    338.42 o 
  -4  22   1       13.40      -55.81    145.24 o 
  -2  22   1     1509.69     1566.38    286.37 o 
   0  22   1      734.02      776.33    220.38 o 
   2  22   1      546.91      568.70    168.78 o 
   4  22   1      872.65      892.50    238.38 o 
 -20   0   2       12.80       56.40    215.54 o 
 -18   0   2       52.24       43.31    192.37 o 
 -16   0   2      287.67      297.12    206.48 o 
 -14   0   2    10589.69    10745.78    764.46 o 
 -12   0   2     6531.90     7618.18   1535.47 o 
 -10   0   2    31337.84    31487.69   1092.30 o 
  -8   0   2     4526.06     4461.07    242.23 o 
  -6   0   2    15463.94    13924.08    638.06 o 
  -4   0   2      753.36     1213.81     93.75 o 
  -2   0   2     8089.65     8711.14    205.71 o 
   0   0   2     1301.89     1381.65    133.45 o 
   2   0   2     6173.42     5546.63    301.15 o 
   4   0   2      680.51      575.11    130.94 o 
   6   0   2     3562.82     2954.11    311.22 o 
   8   0   2     4222.10     3940.15    408.92 o 
  10   0   2     4722.89     4624.04    495.54 o 
  12   0   2      702.70     1424.18    315.25 o 
  14   0   2      111.62      303.17    212.52 o 
  16   0   2      543.25      414.97    276.98 o 
 -19   1   2      843.74      778.66    216.82 o 
 -17   1   2      731.67      720.24    190.22 o 
 -15   1   2       37.92      114.04    135.11 o 
 -13   1   2    10139.97    11118.48    333.33 o 
 -11   1   2       29.56      120.35     56.29 o 
  -9   1   2    24844.85    20412.23    677.02 o 
  -7   1   2     4669.80     4441.39    155.06 o 
  -5   1   2     4129.94     4088.83    128.86 o 
  -3   1   2    35594.20    39336.24    341.78 o 
  -1   1   2     1868.25     2191.89     88.55 o 
   1   1   2   116993.31   123039.70   3954.53 o 
   3   1   2    11269.66    10967.88    702.35 o 
   5   1   2      162.29      220.03     44.58 o 
   7   1   2      377.63      397.07    107.48 o 
   9   1   2      161.87       45.07     69.45 o 
  11   1   2     4608.34     4678.29    288.79 o 
  13   1   2       28.77       86.67    120.29 o 
  15   1   2      207.80      346.55    222.59 o 
 -20   2   2      614.39      729.53    224.26 o 
 -18   2   2      612.88      562.47    189.09 o 
 -16   2   2      745.46      859.86    190.39 o 
 -14   2   2        4.11       54.07    107.45 o 
 -12   2   2     6568.69     5320.47    243.36 o 
 -10   2   2     6245.06     6627.80    282.18 o 
  -8   2   2     6452.78     7019.11    208.76 o 
  -6   2   2    23396.74    22908.10    422.49 o 
  -4   2   2    15903.10    18320.03    265.28 o 
  -2   2   2    18091.21    19437.82    284.72 o 
   0   2   2     5059.99     4762.84    170.13 o 
   2   2   2    17345.49    19434.77    737.20 o 
   4   2   2     1621.22     2188.43    139.13 o 
   6   2   2       54.42       67.70     38.49 o 
   8   2   2     9542.05     9652.53    353.71 o 
  10   2   2      576.19      531.63    110.10 o 
  12   2   2       96.19       41.69    105.62 o 
  14   2   2      261.21      355.00    182.81 o 
  16   2   2       97.37      120.48    159.67 o 
 -19   3   2      721.36      567.43    197.96 o 
 -17   3   2     1855.08     2219.26    298.40 o 
 -15   3   2     1243.80     1369.38    225.28 o 
 -13   3   2     3174.41     2738.39    209.93 o 
 -11   3   2    14036.70    13737.51    594.30 o 
  -9   3   2     8257.15     8764.25    321.43 o 
  -7   3   2    21889.97    21536.05    356.75 o 
  -5   3   2       62.62       93.65     44.57 o 
  -3   3   2      670.83      726.07     71.23 o 
  -1   3   2    24567.02    25893.92    306.42 o 
   1   3   2    71041.00    77437.60   2296.80 o 
   3   3   2    19829.62    18383.52    916.31 o 
   5   3   2     1738.55     1843.06    105.93 o 
   7   3   2     8026.42     7920.52    556.68 o 
   9   3   2     1548.08     1532.29    232.97 o 
  11   3   2     2012.53     1912.62    250.06 o 
  13   3   2     1284.00     1212.29    226.94 o 
  15   3   2      179.90      281.49    157.75 o 
 -20   4   2        6.08       57.56    161.88 o 
 -18   4   2       50.86      231.94    160.40 o 
 -16   4   2     1759.09     1753.87    259.85 o 
 -14   4   2       60.43       66.48     68.43 o 
 -12   4   2       26.74      -23.21     48.90 o 
 -10   4   2       28.57       30.49     55.55 o 
  -8   4   2     1657.88     1779.30    114.21 o 
  -6   4   2      769.26      628.73     67.26 o 
  -4   4   2      312.49      265.76     41.48 o 
  -2   4   2     2002.62     1982.20     94.99 o 
   0   4   2     6943.06     7794.17    325.35 o 
   2   4   2     1617.92     1546.86     85.93 o 
   4   4   2       44.60       93.91     34.74 o 
   6   4   2     1322.14     1452.65    119.50 o 
   8   4   2      102.93       59.55     80.00 o 
  10   4   2       55.80      103.72     92.05 o 
  12   4   2      195.05      218.89    131.36 o 
  14   4   2      143.23      143.35    141.96 o 
  16   4   2      179.20      196.30    162.33 o 
 -19   5   2      267.11      208.24    155.83 o 
 -17   5   2      938.60     1096.55    223.06 o 
 -15   5   2      207.84      216.71    128.43 o 
 -13   5   2       58.36       88.54     67.51 o 
 -11   5   2       26.65       56.31     50.49 o 
  -9   5   2     1626.86     1932.90    115.11 o 
  -7   5   2     7585.87     7737.27    223.20 o 
  -5   5   2     6176.16     6089.16    160.60 o 
  -3   5   2     3519.21     3741.77    111.01 o 
  -1   5   2     2219.85     2923.22    182.48 o 
   1   5   2     1894.52     2073.28     87.41 o 
   3   5   2    18475.66    20104.57    675.74 o 
   5   5   2     7308.86     6975.99    176.17 o 
   7   5   2      991.86      925.66     97.71 o 
   9   5   2     1414.10     1448.68    160.70 o 
  11   5   2      450.36      486.83    150.72 o 
  13   5   2      447.84      439.68    166.10 o 
  15   5   2       27.97       72.51    153.34 o 
 -18   6   2      404.26      642.93    197.52 o 
 -16   6   2     3916.26     3985.73    375.20 o 
 -14   6   2      239.77      204.11     83.72 o 
 -12   6   2      387.19      431.75     75.80 o 
 -10   6   2     9190.74     9553.56    262.13 o 
  -8   6   2     5335.08     5713.60    188.27 o 
  -6   6   2    17873.08    15345.59    354.04 o 
  -4   6   2    10407.77    10065.61    226.61 o 
  -2   6   2     8968.57     8591.18    253.07 o 
   0   6   2     1832.66     2187.58    128.67 o 
   2   6   2      143.93      199.71     40.22 o 
   4   6   2    11496.33    10770.46    428.81 o 
   6   6   2     1798.13     1871.37    128.67 o 
   8   6   2      903.97     1013.27    132.95 o 
  10   6   2      152.41      171.39    103.23 o 
  12   6   2       67.43      228.14    138.82 o 
  14   6   2      731.02      552.72    184.58 o 
  16   6   2      165.84      279.99    241.22 o 
 -19   7   2        0.12      102.71    152.07 o 
 -17   7   2       33.05       -6.18    122.67 o 
 -15   7   2      441.78      466.96    157.88 o 
 -13   7   2        3.27       73.70     80.94 o 
 -11   7   2     1955.53     2607.64    172.27 o 
  -9   7   2        0.08       20.94     44.44 o 
  -7   7   2     1886.33     2183.00    117.92 o 
  -5   7   2    14451.21    14634.03    539.26 o 
  -3   7   2      291.18      288.54     52.89 o 
  -1   7   2      687.36      596.50     78.55 o 
   1   7   2     2525.67     2093.90     99.50 o 
   3   7   2      453.08      263.04     47.91 o 
   5   7   2     3073.69     3235.15    135.31 o 
   7   7   2      398.71      565.14     86.29 o 
   9   7   2      952.65     1134.45    149.62 o 
  11   7   2      368.99      544.07    169.67 o 
  13   7   2      925.19     1242.18    240.72 o 
  15   7   2      173.58      132.31    195.90 o 
 -18   8   2      718.96      725.82    211.70 o 
 -16   8   2       50.40      149.01    138.90 o 
 -14   8   2     2996.94     3365.79    359.83 o 
 -12   8   2     1440.51     1547.59    145.33 o 
 -10   8   2     2611.93     2670.66    169.42 o 
  -8   8   2     7909.27     7789.79    354.86 o 
  -6   8   2     4017.98     5008.73    195.32 o 
  -4   8   2    14835.38    14178.50    342.17 o 
  -2   8   2      215.27      424.55    109.78 o 
   0   8   2     1587.26     1368.68    117.29 o 
   2   8   2     1997.46     1757.03    100.24 o 
   4   8   2     2085.90     2409.08    121.38 o 
   6   8   2     4880.50     4735.38    310.09 o 
   8   8   2      678.71      744.35    126.87 o 
  10   8   2      485.02      790.27    187.75 o 
  12   8   2      306.96      327.63    152.11 o 
  14   8   2      363.44      206.40    169.28 o 
 -17   9   2      852.72      838.53    217.81 o 
 -15   9   2      127.42       99.89    124.43 o 
 -13   9   2     3766.44     4358.45    307.27 o 
 -11   9   2      300.01      322.12     87.15 o 
  -9   9   2     3733.74     3830.88    198.43 o 
  -7   9   2     3476.18     2930.99    162.42 o 
  -5   9   2     8280.44     9539.56    306.20 o 
  -3   9   2    32779.12    33457.55    546.71 o 
  -1   9   2     3975.89     4849.17    275.44 o 
   1   9   2     8332.48     7727.06    281.87 o 
   3   9   2     2728.16     2259.90    120.74 o 
   5   9   2     4773.92     4015.30    267.17 o 
   7   9   2     7769.29     8180.32    346.14 o 
   9   9   2      739.07      711.71    131.04 o 
  11   9   2     3936.60     4556.93    393.74 o 
  13   9   2      182.22       54.74    132.46 o 
  15   9   2     1066.97     1223.12    268.08 o 
 -18  10   2      153.63       79.17    150.39 o 
 -16  10   2      141.06      177.14    147.93 o 
 -14  10   2      392.45      375.04    117.90 o 
 -12  10   2      158.40      172.19     97.54 o 
 -10  10   2      210.98      170.95     72.56 o 
  -8  10   2     3840.87     3565.81    192.15 o 
  -6  10   2     1815.19     1812.18    148.41 o 
  -4  10   2      119.29       44.36     50.37 o 
  -2  10   2       13.15       47.74     71.97 o 
   0  10   2        8.92       92.37     56.23 o 
   2  10   2      412.18      473.14     74.37 o 
   4  10   2     2152.42     2314.64    131.65 o 
   6  10   2      231.65      282.00     76.27 o 
   8  10   2     1993.88     2119.03    166.91 o 
  10  10   2      367.57      475.53    155.60 o 
  12  10   2       42.87      -10.46    124.63 o 
  14  10   2      899.98      777.79    227.26 o 
 -17  11   2      522.08      659.05    211.62 o 
 -15  11   2     1991.57     2395.03    244.83 o 
 -13  11   2     1079.20     1065.32    167.35 o 
 -11  11   2     5339.84     4892.87    254.77 o 
  -9  11   2      200.58      183.60     72.84 o 
  -7  11   2     3643.92     3889.11    229.41 o 
  -5  11   2     1067.84      990.47    116.61 o 
  -3  11   2     2159.00     2167.84    211.79 o 
  -1  11   2    12608.90    12009.33    476.76 o 
   1  11   2       56.68      180.53     72.26 o 
   3  11   2     5960.42     5932.16    242.22 o 
   5  11   2      476.49      635.09     93.45 o 
   7  11   2      672.28      633.90    108.54 o 
   9  11   2     1706.75     1621.73    235.22 o 
  11  11   2       19.80       -4.11    127.04 o 
  13  11   2      680.69      752.86    218.98 o 
 -16  12   2      463.85      417.72    183.70 o 
 -14  12   2      571.97      525.17    138.28 o 
 -12  12   2     1797.14     2071.40    213.82 o 
 -10  12   2      993.01     1083.75    134.73 o 
  -8  12   2      593.33      650.73    118.27 o 
  -6  12   2      552.93      486.19    100.59 o 
  -4  12   2      353.42      282.09     78.63 o 
  -2  12   2     9643.30     8666.68    511.15 o 
   0  12   2     8486.56     7323.46    450.22 o 
   2  12   2      103.41      154.57     66.57 o 
   4  12   2      121.24      102.15     58.59 o 
   6  12   2      604.45      545.12    101.84 o 
   8  12   2      360.43      365.49     97.34 o 
  10  12   2      420.56      568.46    175.94 o 
  12  12   2      223.98      128.21    151.48 o 
  14  12   2       73.43      172.98    163.49 o 
 -17  13   2        0.35       28.57    151.52 o 
 -15  13   2       53.71       21.43    122.82 o 
 -13  13   2        0.72      -21.06     96.98 o 
 -11  13   2       37.65       66.24     84.76 o 
  -9  13   2       75.03       52.10     92.58 o 
  -7  13   2        0.16      -26.95     74.62 o 
  -5  13   2       19.30      -13.25     60.36 o 
  -3  13   2       14.36       62.21     89.20 o 
  -1  13   2      639.27      525.11    139.57 o 
   1  13   2        5.85      138.11    101.66 o 
   3  13   2      205.85      176.85     86.68 o 
   5  13   2      137.33      115.17     75.06 o 
   7  13   2      229.41      310.83     92.11 o 
   9  13   2      395.49      245.14    144.23 o 
  11  13   2       11.36      183.31    249.78 o 
  13  13   2        9.35       78.56    275.97 o 
 -16  14   2      279.30      229.20    170.79 o 
 -14  14   2      787.65      700.61    167.57 o 
 -12  14   2      910.44      859.58    166.66 o 
 -10  14   2     1216.64     1201.66    169.68 o 
  -8  14   2      124.44       23.99     89.02 o 
  -6  14   2     1471.66     1877.60    179.77 o 
  -4  14   2      769.99      565.71    108.59 o 
  -2  14   2     2144.68     2401.31    356.04 o 
   0  14   2     5530.64     5723.95    382.33 o 
   2  14   2      475.76      465.11    113.95 o 
   4  14   2      470.05      489.68    187.59 o 
   6  14   2     1198.51     1264.59    171.31 o 
   8  14   2     1982.19     2360.20    296.44 o 
  10  14   2      471.46      432.09    272.95 o 
  12  14   2      305.85      526.76    304.17 o 
 -15  15   2      877.56     1130.59    248.12 o 
 -13  15   2      468.34      510.07    181.84 o 
 -11  15   2     5121.59     5087.35    604.32 o 
  -9  15   2      860.23      673.77    175.18 o 
  -7  15   2     1217.87     1093.92    202.44 o 
  -5  15   2     2002.49     1960.88    248.55 o 
  -3  15   2       84.29      126.93    116.57 o 
  -1  15   2     3270.90     3778.19    327.47 o 
   1  15   2       13.96       37.86    108.40 o 
   3  15   2     3236.70     3196.20    247.45 o 
   5  15   2     1267.30     1313.38    220.42 o 
   7  15   2      485.61      487.43    138.37 o 
   9  15   2     1702.90     1713.24    410.94 o 
  11  15   2        3.59      -52.37    237.70 o 
 -14  16   2      403.64      255.01    161.90 o 
 -12  16   2       11.43      128.92    211.51 o 
 -10  16   2      505.64      615.42    253.81 o 
  -8  16   2      414.22      442.68    162.26 o 
  -6  16   2      151.22      219.00    124.87 o 
  -4  16   2     4355.15     4408.03    369.97 o 
  -2  16   2      242.75      170.54    147.05 o 
   0  16   2     1041.14     1170.11    207.58 o 
   2  16   2     1180.86      919.90    150.63 o 
   4  16   2       17.62       -5.38    109.65 o 
   6  16   2     3281.85     2730.43    315.64 o 
   8  16   2        5.00       75.35    145.22 o 
  10  16   2        3.87       88.63    259.86 o 
 -13  17   2      651.62      564.03    290.07 o 
 -11  17   2      300.04      401.87    255.83 o 
  -9  17   2     3588.74     3712.88    369.12 o 
  -7  17   2      914.65      928.84    202.48 o 
  -5  17   2     1008.91      968.97    196.13 o 
  -3  17   2     2949.44     2631.76    399.35 o 
  -1  17   2       34.18       15.17    101.81 o 
   1  17   2     1373.52     1206.79    216.97 o 
   3  17   2      203.36      209.27    109.45 o 
   5  17   2      521.09      697.13    190.80 o 
   7  17   2     1419.26     1493.65    260.13 o 
   9  17   2      379.58      399.04    196.85 o 
 -12  18   2      145.01      133.96    223.60 o 
 -10  18   2      686.17      473.21    188.67 o 
  -8  18   2     3764.69     3871.73    384.86 o 
  -6  18   2       14.35       -7.24    118.83 o 
  -4  18   2      208.56      288.48    304.17 o 
  -2  18   2     2496.47     2195.32    283.78 o 
   0  18   2      292.30      266.82    147.38 o 
   2  18   2     1073.20     1149.32    175.54 o 
   4  18   2       46.38      233.08    150.60 o 
   6  18   2      882.33     1062.67    228.83 o 
   8  18   2       31.38       78.03    159.16 o 
 -11  19   2      105.84       94.68    246.76 o 
  -9  19   2        1.15      120.81    150.07 o 
  -7  19   2      149.43      244.79    155.98 o 
  -5  19   2      421.04      402.46    178.27 o 
  -3  19   2       43.26       53.77    128.03 o 
  -1  19   2       47.78       59.75    132.80 o 
   1  19   2      537.68      572.91    143.39 o 
   3  19   2      229.24      265.78    128.64 o 
   5  19   2       99.72      204.10    159.59 o 
   7  19   2        5.50      199.93    173.06 o 
 -10  20   2      941.91      918.56    362.59 o 
  -8  20   2     1390.43     1606.89    282.85 o 
  -6  20   2     2869.59     3174.47    367.80 o 
  -4  20   2      933.45      914.80    225.61 o 
  -2  20   2      356.06      403.20    176.22 o 
   0  20   2      480.87      419.33    177.43 o 
   2  20   2      855.94      777.22    165.26 o 
   4  20   2      964.93      911.40    226.71 o 
   6  20   2       92.53       31.82    158.44 o 
  -7  21   2      159.38      284.25    187.13 o 
  -5  21   2       81.49       89.62    158.51 o 
  -3  21   2       23.07       48.15    152.76 o 
  -1  21   2      603.34      639.78    203.78 o 
   1  21   2      136.69       94.56    120.87 o 
   3  21   2      770.93      539.00    197.65 o 
   5  21   2      324.81      194.80    186.58 o 
  -6  22   2      252.46      456.26    276.98 o 
  -4  22   2       44.49      180.00    149.36 o 
  -2  22   2      255.49      171.26    168.14 o 
   0  22   2      649.85      588.42    170.94 o 
   2  22   2     1175.81     1269.26    217.67 o 
 -21   1   3      270.40      335.46    193.35 o 
 -19   1   3       57.38       26.02    122.94 o 
 -17   1   3      463.86      292.09    149.56 o 
 -15   1   3     3068.23     3123.53    238.87 o 
 -13   1   3    11243.18    10464.12    327.51 o 
 -11   1   3     1191.01     1430.26    117.33 o 
  -9   1   3     5058.66     5725.73    200.79 o 
  -7   1   3     3158.98     3851.46    145.81 o 
  -5   1   3      120.52      137.31     28.59 o 
  -3   1   3    30395.53    34966.51    433.86 o 
  -1   1   3     1866.78     1955.06     83.19 o 
   1   1   3      622.07      584.65     46.41 o 
   3   1   3     4140.40     4143.60    165.29 o 
   5   1   3     5194.16     4806.28    265.16 o 
   7   1   3    12603.66    13040.18    535.57 o 
   9   1   3      802.52      676.15    127.33 o 
  11   1   3       12.86      -25.19     84.90 o 
  13   1   3      163.07      252.34    147.62 o 
  15   1   3       69.90      127.68    162.21 o 
 -20   2   3      165.94      208.71    158.94 o 
 -18   2   3     2601.00     2261.11    304.28 o 
 -16   2   3      884.86      959.37    199.11 o 
 -14   2   3     5006.43     4609.81    249.47 o 
 -12   2   3     2074.95     1820.71    137.58 o 
 -10   2   3      244.19      121.71     55.46 o 
  -8   2   3     6800.68     4965.84    178.06 o 
  -6   2   3       68.41       34.10     30.75 o 
  -4   2   3    20543.36    20658.49    512.60 o 
  -2   2   3    23236.22    23927.48    897.73 o 
   0   2   3     5829.45     4918.55    133.19 o 
   2   2   3    11222.82     9954.98    454.45 o 
   4   2   3      593.55      521.27     62.80 o 
   6   2   3     7703.70     7888.30    327.36 o 
   8   2   3     1547.16     1797.47    172.07 o 
  10   2   3     2308.49     1978.05    202.19 o 
  12   2   3     1806.34     2096.37    280.39 o 
  14   2   3       26.96      103.60    161.83 o 
 -19   3   3       26.02       52.76    135.23 o 
 -17   3   3      339.15      448.84    164.15 o 
 -15   3   3     6075.89     5810.57    408.49 o 
 -13   3   3        0.22       81.26     68.08 o 
 -11   3   3     4275.01     3018.42    166.41 o 
  -9   3   3      221.79      235.88     57.43 o 
  -7   3   3     3431.37     3559.52    143.59 o 
  -5   3   3    13565.13    12531.73    204.24 o 
  -3   3   3    24198.84    27062.53    768.18 o 
  -1   3   3    22481.61    22076.87    797.45 o 
   1   3   3      485.88      492.44     39.64 o 
   3   3   3     2079.38     2229.06    143.05 o 
   5   3   3     7708.59     7843.28    446.01 o 
   7   3   3       77.83      117.07     75.24 o 
   9   3   3      284.93      407.36    152.75 o 
  11   3   3      801.50      842.59    153.71 o 
  13   3   3       83.56      368.99    170.25 o 
  15   3   3       38.21      -14.14    145.17 o 
 -20   4   3     1316.44     1210.31    261.00 o 
 -18   4   3      382.00      429.26    164.67 o 
 -16   4   3      805.93      747.72    176.71 o 
 -14   4   3     2376.92     2743.31    183.99 o 
 -12   4   3     1374.58     1180.76    116.44 o 
 -10   4   3     7043.27     5849.63    221.22 o 
  -8   4   3     1250.72     1777.94    114.19 o 
  -6   4   3     8663.97     8280.51    207.19 o 
  -4   4   3     2291.16     2294.35    132.03 o 
  -2   4   3     1346.09     1474.05    136.02 o 
   0   4   3     4762.41     4501.43    119.36 o 
   2   4   3       98.10      230.98     42.49 o 
   4   4   3     9990.10    10091.57    500.97 o 
   6   4   3     3440.55     3068.91    270.40 o 
   8   4   3     1307.32     1160.99    151.96 o 
  10   4   3     1982.99     2011.13    262.12 o 
  12   4   3       46.31      198.29    134.69 o 
  14   4   3      870.02     1072.40    287.05 o 
 -19   5   3      435.43      269.44    169.50 o 
 -17   5   3      661.91      564.03    183.75 o 
 -15   5   3     2167.81     2396.64    186.09 o 
 -13   5   3     4681.08     4438.12    201.19 o 
 -11   5   3     5612.16     5083.18    220.13 o 
  -9   5   3      129.38      169.13     56.75 o 
  -7   5   3     5390.37     5987.77    195.67 o 
  -5   5   3    14497.58    13845.96    326.67 o 
  -3   5   3      543.15      366.77     55.23 o 
  -1   5   3     1171.88     1070.04     70.44 o 
   1   5   3     3995.60     5142.98    143.46 o 
   3   5   3    23569.97    25414.82    622.12 o 
   5   5   3      291.03      339.81     69.15 o 
   7   5   3      405.90      333.81     98.51 o 
   9   5   3     2765.20     3176.77    303.19 o 
  11   5   3      169.44      150.13    132.50 o 
  13   5   3      764.93      695.78    204.39 o 
  15   5   3      224.50      173.58    156.89 o 
 -20   6   3      152.19      162.86    171.51 o 
 -18   6   3      913.55      852.14    213.68 o 
 -16   6   3       18.01       30.62     83.54 o 
 -14   6   3        0.91       19.76     61.64 o 
 -12   6   3      872.50     1199.54    108.76 o 
 -10   6   3      368.57      393.96     66.24 o 
  -8   6   3     1614.85     1630.11    105.08 o 
  -6   6   3     3918.43     3613.52    148.90 o 
  -4   6   3       34.97       25.45     30.41 o 
  -2   6   3     7526.35     7704.37    215.40 o 
   0   6   3     1459.98     1687.58     92.61 o 
   2   6   3     4084.35     3607.83    172.64 o 
   4   6   3     8158.52     7916.14    248.13 o 
   6   6   3       83.07      160.68     80.98 o 
   8   6   3       23.83      -40.43     83.17 o 
  10   6   3        0.82       35.62     93.10 o 
  12   6   3      722.59      676.96    186.27 o 
  14   6   3       87.14       91.15    143.15 o 
 -19   7   3      323.81      210.19    169.93 o 
 -17   7   3     1999.71     2000.33    287.02 o 
 -15   7   3      202.77      141.21     85.35 o 
 -13   7   3     1109.07     1210.76    119.43 o 
 -11   7   3     1318.28     1267.06    110.96 o 
  -9   7   3    16558.22    16815.72    501.94 o 
  -7   7   3    22106.76    23009.39    530.19 o 
  -5   7   3    14500.39    16016.34    440.34 o 
  -3   7   3     1901.61     1304.89     82.64 o 
  -1   7   3      187.43      190.19     63.02 o 
   1   7   3     3283.08     2787.47    119.08 o 
   3   7   3    16419.01    17748.23    560.26 o 
   5   7   3    10950.90    10907.92    469.43 o 
   7   7   3     1592.36     1394.02    156.90 o 
   9   7   3      193.87      192.73    100.07 o 
  11   7   3      500.31      442.64    158.96 o 
  13   7   3      441.35      518.71    191.14 o 
 -18   8   3      638.59      565.85    186.40 o 
 -16   8   3      133.72      246.76    111.52 o 
 -14   8   3     2015.21     1756.27    164.82 o 
 -12   8   3      264.87      389.72     80.37 o 
 -10   8   3      697.87      804.41     91.93 o 
  -8   8   3     5940.14     5849.14    203.39 o 
  -6   8   3      894.54     1140.29     97.43 o 
  -4   8   3     1752.98     2272.80    131.82 o 
  -2   8   3     3916.67     4972.93    228.13 o 
   0   8   3      162.17      255.60     70.46 o 
   2   8   3       19.10       71.00     42.18 o 
   4   8   3     4707.44     4812.69    326.22 o 
   6   8   3     4017.61     3602.50    195.05 o 
   8   8   3       31.42       77.78     87.45 o 
  10   8   3      465.54      313.92    142.07 o 
  12   8   3      996.77     1281.91    241.25 o 
  14   8   3      423.36      174.63    167.01 o 
 -19   9   3      100.33       44.24    133.17 o 
 -17   9   3      279.90      251.37    165.57 o 
 -15   9   3      550.40      633.43    143.59 o 
 -13   9   3       77.13      260.34     90.56 o 
 -11   9   3      519.72      474.19     92.63 o 
  -9   9   3      105.05      196.08     70.79 o 
  -7   9   3      274.39      227.03     70.39 o 
  -5   9   3     2838.29     3120.20    171.22 o 
  -3   9   3        9.80      128.40     68.91 o 
  -1   9   3      272.54      231.26     72.13 o 
   1   9   3      467.80      486.46     61.86 o 
   3   9   3     1786.29     1626.79    106.98 o 
   5   9   3     1040.20     1149.30    117.74 o 
   7   9   3        4.14       33.36     80.13 o 
   9   9   3      205.02      221.19    107.23 o 
  11   9   3      219.05      225.26    228.13 o 
  13   9   3      109.12       33.51    154.15 o 
 -18  10   3      793.17      679.06    206.01 o 
 -16  10   3      932.87      868.99    164.24 o 
 -14  10   3     1384.32     1711.22    200.65 o 
 -12  10   3     4962.23     5518.58    349.63 o 
 -10  10   3      790.26      567.33     98.17 o 
  -8  10   3     4528.08     4949.43    364.66 o 
  -6  10   3     1338.77      826.33    104.28 o 
  -4  10   3      268.94      407.13     73.40 o 
  -2  10   3      804.69      532.76     97.89 o 
   0  10   3      937.82      887.18    115.62 o 
   2  10   3     6831.52     5751.34    282.74 o 
   4  10   3      145.80      176.54     67.21 o 
   6  10   3     2670.27     2839.53    186.30 o 
   8  10   3     2118.16     1806.52    193.85 o 
  10  10   3     2320.32     2507.86    302.40 o 
  12  10   3     2196.37     2227.92    483.45 o 
 -17  11   3       48.08       26.16    144.71 o 
 -15  11   3      350.92      212.50    116.64 o 
 -13  11   3     1377.47     1766.83    169.34 o 
 -11  11   3      294.85      181.12     82.87 o 
  -9  11   3      283.61      321.94    106.03 o 
  -7  11   3     4894.98     4360.05    236.89 o 
  -5  11   3      290.69      312.20     73.42 o 
  -3  11   3     8578.00     9062.70    432.05 o 
  -1  11   3        5.00       54.44     65.35 o 
   1  11   3     2136.36     1717.82    138.47 o 
   3  11   3       76.99      178.40     84.59 o 
   5  11   3      104.93      142.26     95.85 o 
   7  11   3     2664.06     2782.95    296.16 o 
   9  11   3      128.66      109.78    223.60 o 
  11  11   3      335.10      672.81    308.20 o 
  13  11   3        0.80        6.04    232.66 o 
 -18  12   3        4.87       61.44    178.27 o 
 -16  12   3      101.90      128.28    150.48 o 
 -14  12   3       59.48       26.42    113.00 o 
 -12  12   3       57.70       23.58     87.87 o 
 -10  12   3     4369.52     5218.29    379.10 o 
  -8  12   3      105.45       53.06    103.40 o 
  -6  12   3     2010.43     2285.76    243.46 o 
  -4  12   3     2051.48     1746.34    211.77 o 
  -2  12   3     1529.28     1486.36    203.96 o 
   0  12   3     2735.05     2413.75    194.18 o 
   2  12   3       17.88       43.16     60.07 o 
   4  12   3     3211.08     2892.09    228.71 o 
   6  12   3      553.71      546.89    127.50 o 
   8  12   3     1841.70     2266.06    284.58 o 
  10  12   3      773.79      908.49    338.42 o 
  12  12   3        2.67      253.81    294.10 o 
 -17  13   3       33.01      143.02    196.40 o 
 -15  13   3     1474.43     1873.60    284.16 o 
 -13  13   3       11.20        0.46    113.37 o 
 -11  13   3      966.92     1168.40    231.66 o 
  -9  13   3      441.46      516.97    156.05 o 
  -7  13   3       19.45      109.30    107.48 o 
  -5  13   3     5575.16     5545.98    376.96 o 
  -3  13   3      389.78      331.78    122.20 o 
   1  13   3      912.18     1062.18    123.97 o 
   3  13   3       46.86       50.15     86.50 o 
   5  13   3     1272.97     1555.61    182.92 o 
   7  13   3      102.46       91.20    102.73 o 
   9  13   3     2394.83     2745.62    497.56 o 
  11  13   3      339.67      114.82    264.89 o 
 -16  14   3      470.27      562.54    190.93 o 
 -14  14   3     1213.70     1109.53    228.90 o 
 -12  14   3      371.01      361.64    164.61 o 
 -10  14   3      877.44      836.00    191.33 o 
  -8  14   3     2416.82     2607.07    285.58 o 
  -6  14   3     1042.06     1063.26    189.55 o 
  -4  14   3       24.95       36.63     94.09 o 
  -2  14   3       89.08      152.88    106.77 o 
   0  14   3     1408.65     1281.71    199.47 o 
   2  14   3     2172.12     2168.67    176.04 o 
   4  14   3     3422.98     3470.44    265.63 o 
   6  14   3      200.64      235.83    118.17 o 
   8  14   3      350.64      319.28    268.92 o 
  10  14   3      324.32      199.42    271.94 o 
 -15  15   3       19.64       68.31    143.52 o 
 -13  15   3     1146.52      706.04    284.03 o 
 -11  15   3       40.03       75.01    136.85 o 
  -9  15   3     1039.91     1441.74    234.91 o 
  -7  15   3     1774.21     1508.36    224.48 o 
  -5  15   3      177.51      117.51    118.93 o 
  -3  15   3     3143.59     2971.10    301.22 o 
  -1  15   3      496.98      560.22    159.46 o 
   1  15   3     1022.87     1099.03    158.66 o 
   3  15   3       85.95       68.25     97.74 o 
   5  15   3       77.20      129.03    105.06 o 
   7  15   3     1427.26     1614.36    209.44 o 
   9  15   3       46.37        7.05    223.60 o 
 -14  16   3      771.19      650.65    303.17 o 
 -12  16   3     1522.55     1436.01    259.17 o 
 -10  16   3      315.87      510.09    181.30 o 
  -8  16   3      481.17      850.06    191.13 o 
  -6  16   3      310.26      353.60    143.55 o 
  -4  16   3     2299.48     2305.72    272.86 o 
  -2  16   3      706.71      696.57    173.08 o 
   0  16   3       27.18      205.51    128.91 o 
   2  16   3     4908.30     4966.54    321.57 o 
   4  16   3     2193.74     1886.16    269.20 o 
   6  16   3     1809.53     2069.67    234.62 o 
   8  16   3     1208.20     1105.90    376.69 o 
  10  16   3       81.74      213.53    292.09 o 
 -13  17   3        0.72       90.65    214.53 o 
 -11  17   3       68.70      257.78    157.44 o 
  -9  17   3       77.09      181.56    138.36 o 
  -7  17   3      313.14      274.78    143.95 o 
  -5  17   3        0.59       -7.80    106.89 o 
  -3  17   3        4.82      -12.55    100.39 o 
  -1  17   3      315.44      250.36    141.53 o 
   1  17   3      140.66      148.57    105.33 o 
   3  17   3      355.43      176.94    179.28 o 
   5  17   3       71.95      214.60    147.24 o 
   7  17   3       94.67       85.45    163.10 o 
   9  17   3       13.17       65.47    277.99 o 
 -12  18   3      498.94      575.11    278.99 o 
 -10  18   3      492.06      526.36    190.60 o 
  -8  18   3      724.69      563.46    185.68 o 
  -6  18   3      146.95      121.67    133.33 o 
  -4  18   3      263.31      207.19    125.63 o 
  -2  18   3        9.49        7.38    122.00 o 
   0  18   3        5.65      -21.70    116.69 o 
   2  18   3     1736.75     1341.50    248.16 o 
   4  18   3      822.53      641.90    194.89 o 
   6  18   3      455.88      196.50    163.03 o 
   8  18   3      161.62      155.11    289.07 o 
 -11  19   3      156.56      304.23    186.27 o 
  -9  19   3      694.73      636.49    367.63 o 
  -7  19   3      410.46      551.73    185.86 o 
  -5  19   3      102.25      128.23    142.07 o 
  -3  19   3     1192.61     1496.42    274.46 o 
  -1  19   3      221.89      248.69    155.79 o 
   1  19   3     1624.68     1732.45    220.91 o 
   3  19   3     1464.37     1435.33    267.91 o 
   5  19   3      854.42      805.07    225.71 o 
   7  19   3      253.00      309.56    219.57 o 
 -10  20   3      379.27      446.75    213.48 o 
  -8  20   3      200.39      377.40    188.58 o 
  -6  20   3        4.92        6.09    146.70 o 
  -4  20   3        1.59      -58.00    136.09 o 
  -2  20   3        2.77      -57.24    130.46 o 
   0  20   3      140.57       75.99    110.87 o 
   2  20   3      253.78      196.49    149.42 o 
   4  20   3        5.94      -61.37    149.05 o 
  -9  21   3      679.07      575.11    300.14 o 
  -7  21   3      257.90      359.40    183.03 o 
  -5  21   3      627.15      723.50    217.88 o 
  -3  21   3      121.18      115.37    164.13 o 
  -1  21   3     2083.93     2211.86    322.80 o 
   1  21   3      922.95      895.73    186.63 o 
   3  21   3      422.09      532.27    215.62 o 
  -4  22   3      116.01      227.40    167.35 o 
  -2  22   3       38.89       77.67    155.68 o 
   0  22   3      175.75      191.50    165.63 o 
 -20   0   4      687.00      405.90    252.81 o 
 -18   0   4     1181.00      897.41    284.03 o 
 -16   0   4     2906.68     3509.40    791.15 o 
 -14   0   4      108.57       46.29     93.88 o 
 -12   0   4     9893.91     7319.71    400.86 o 
 -10   0   4     1419.40     1092.49    141.46 o 
  -8   0   4     9516.50     9170.16    228.55 o 
  -6   0   4     7858.22     7555.50    241.32 o 
  -4   0   4     2185.97     2274.23    152.72 o 
  -2   0   4    53960.90    59880.17   2442.99 o 
   0   0   4    15413.91    17706.59   1347.63 o 
   2   0   4    20034.94    21998.21   1632.67 o 
   4   0   4      823.94      473.38    151.08 o 
   6   0   4     4172.19     4046.92    421.01 o 
   8   0   4     5199.64     6149.26    557.99 o 
  10   0   4       39.57       71.42    124.32 o 
  12   0   4     1703.24     1541.93    256.66 o 
  14   0   4       49.07      -18.13    198.42 o 
 -21   1   4       14.89       37.07    150.19 o 
 -19   1   4      346.73      427.90    169.28 o 
 -17   1   4      516.68      269.38    140.98 o 
 -15   1   4      110.69       31.63     67.91 o 
 -13   1   4     4178.00     3198.03    185.93 o 
 -11   1   4       58.69       59.80     52.25 o 
  -9   1   4      894.64     1271.25     99.99 o 
  -7   1   4      951.99      842.23     54.56 o 
  -5   1   4      369.14      405.20     53.63 o 
  -3   1   4    14739.28    15811.62    458.81 o 
  -1   1   4    15954.88    17277.33    679.64 o 
   1   1   4     2765.74     2463.75    125.41 o 
   3   1   4     2777.27     2490.07    164.66 o 
   5   1   4       62.11       73.85     62.65 o 
   7   1   4      722.62      802.05    130.98 o 
   9   1   4      149.79      245.29    110.65 o 
  11   1   4       90.27       99.05     94.67 o 
  13   1   4      158.46       95.47    145.04 o 
 -20   2   4      638.53      676.32    203.12 o 
 -18   2   4      345.45      374.30    158.37 o 
 -16   2   4     1417.17     1069.60    133.41 o 
 -14   2   4     3452.43     3310.85    206.78 o 
 -12   2   4      932.80      676.01     92.06 o 
 -10   2   4       92.76       36.43     47.25 o 
  -8   2   4      242.24      333.15     57.73 o 
  -6   2   4     3716.53     4072.01    127.71 o 
  -4   2   4     5896.03     5794.37    206.00 o 
  -2   2   4     2217.56     2182.53    139.71 o 
   0   2   4    15029.37    15460.74    559.47 o 
   2   2   4     4528.17     5097.83    341.78 o 
   4   2   4     7292.08     7174.07    369.11 o 
   6   2   4     1451.21     1408.52    152.75 o 
   8   2   4       12.33       79.60     87.31 o 
  10   2   4      377.25      411.88    127.94 o 
  12   2   4      115.71       85.12    135.50 o 
  14   2   4      507.26      742.21    225.30 o 
 -21   3   4      165.51      239.88    176.89 o 
 -19   3   4      803.83     1114.43    229.25 o 
 -17   3   4      182.85      159.94    100.88 o 
 -15   3   4      763.13      667.16    110.69 o 
 -13   3   4       15.88      -19.07     58.49 o 
 -11   3   4     4936.86     4605.27    204.01 o 
  -9   3   4    11909.64    12402.00    300.35 o 
  -7   3   4     3282.89     3033.29    116.85 o 
  -5   3   4     4564.23     4497.75    128.27 o 
  -3   3   4    34368.79    36820.38    672.38 o 
  -1   3   4    12132.32    12349.75    538.30 o 
   1   3   4      985.34      941.27     58.19 o 
   3   3   4     1129.97     1067.27     93.07 o 
   5   3   4     1697.88     1523.45    150.40 o 
   7   3   4      547.05      563.75    119.34 o 
   9   3   4     2336.79     2159.52    216.50 o 
  11   3   4      627.28      847.54    168.77 o 
  13   3   4       11.26       81.79    160.70 o 
 -20   4   4       17.57      102.25    148.20 o 
 -18   4   4      212.25      295.82    154.89 o 
 -16   4   4       31.66      108.78     80.98 o 
 -14   4   4      206.44      158.41     78.63 o 
 -12   4   4     2711.62     2699.13    168.73 o 
 -10   4   4     4659.69     5732.25    300.06 o 
  -8   4   4      958.05      869.91     83.54 o 
  -6   4   4      808.01     1082.80     74.34 o 
  -4   4   4      374.55      339.00     70.05 o 
  -2   4   4     1652.79     1746.02    122.24 o 
   0   4   4      599.83      647.09     52.11 o 
   2   4   4     8298.09     8312.52    304.27 o 
   4   4   4      143.13      100.63     71.28 o 
   6   4   4       68.93      146.79     86.36 o 
   8   4   4      195.84      265.01    106.20 o 
  10   4   4      138.02      151.04    121.72 o 
  12   4   4       60.98      -13.39    138.93 o 
  14   4   4        4.87      -98.53    140.30 o 
 -21   5   4      127.86      232.49    179.22 o 
 -19   5   4     1192.14     1106.02    232.73 o 
 -17   5   4      156.40      206.28     99.80 o 
 -15   5   4        6.43        7.81     75.33 o 
 -13   5   4      259.94      317.97     83.81 o 
 -11   5   4      540.58      554.19     84.81 o 
  -9   5   4     9472.56     8806.45    260.79 o 
  -7   5   4     2241.76     2881.09    133.16 o 
  -5   5   4     6340.61     6757.86    251.31 o 
  -3   5   4      860.47      841.71     97.15 o 
  -1   5   4      442.34      392.09     44.61 o 
   1   5   4     3831.27     3582.84    181.37 o 
   3   5   4     1761.32     1612.76    120.11 o 
   5   5   4      680.97      672.50    126.22 o 
   7   5   4      167.84       -9.48     92.63 o 
   9   5   4      419.77      417.33    128.52 o 
  11   5   4      271.29      241.27    152.23 o 
  13   5   4       18.73      118.17    161.50 o 
 -20   6   4      514.50      535.81    199.99 o 
 -18   6   4     1681.04     1311.42    242.14 o 
 -16   6   4      854.95      935.80    134.12 o 
 -14   6   4      942.13     1042.77    117.58 o 
 -12   6   4      539.39      450.50     87.07 o 
 -10   6   4     7473.25     6286.75    237.79 o 
  -8   6   4     2893.01     2514.87    138.49 o 
  -6   6   4     6278.81     7045.76    208.79 o 
  -4   6   4     6123.71     5598.05    202.69 o 
  -2   6   4      100.62      178.40     49.19 o 
   0   6   4    26790.43    26358.18    979.06 o 
   2   6   4    15091.11    15989.73    487.59 o 
   4   6   4    11715.22    12562.87    642.39 o 
   6   6   4     4616.32     4086.14    258.39 o 
   8   6   4     1620.60     1552.28    183.17 o 
  10   6   4     2229.13     2416.06    239.07 o 
  12   6   4      503.13      609.28    240.72 o 
 -19   7   4      295.05      261.37    156.55 o 
 -17   7   4      382.95      355.45    108.39 o 
 -15   7   4     1186.78     1311.36    129.58 o 
 -13   7   4      675.56      669.71     96.29 o 
 -11   7   4       27.48       27.24     57.11 o 
  -9   7   4      976.82      875.52     87.29 o 
  -7   7   4     2650.70     2105.24    122.42 o 
  -5   7   4      384.46      382.47     50.14 o 
  -3   7   4     3408.94     3629.88    168.28 o 
  -1   7   4     3451.60     3482.34    134.95 o 
   1   7   4      252.63      254.43     53.15 o 
   3   7   4       30.52       65.89     59.39 o 
   5   7   4     3127.49     3084.26    314.74 o 
   7   7   4      836.04      872.08    163.06 o 
   9   7   4      275.48      494.56    130.57 o 
  11   7   4      325.85      306.32    161.88 o 
  13   7   4      155.69      179.28    238.71 o 
 -20   8   4      141.96       93.53    158.22 o 
 -18   8   4      690.28      898.20    146.60 o 
 -16   8   4     2636.42     2601.08    207.19 o 
 -14   8   4      422.36      620.26    101.15 o 
 -12   8   4     3975.08     4809.41    215.64 o 
 -10   8   4      414.69      264.60     68.56 o 
  -8   8   4     1149.43     1262.86    108.93 o 
  -6   8   4     3416.99     2578.32    181.25 o 
  -4   8   4      241.23      368.41     69.72 o 
  -2   8   4    13303.51    13528.12    536.63 o 
   0   8   4       61.33       99.65     55.85 o 
   2   8   4    11762.84     9667.71    716.32 o 
   4   8   4     3718.35     3627.08    401.48 o 
   6   8   4      483.48      493.14    153.33 o 
   8   8   4     3495.03     3119.47    320.37 o 
  10   8   4      130.02      230.65    225.61 o 
  12   8   4      707.18      897.41    333.38 o 
 -19   9   4        2.34      138.99    221.58 o 
 -17   9   4     1764.15     1985.31    229.40 o 
 -15   9   4      494.94      584.49    104.65 o 
 -13   9   4     2645.26     2698.27    193.28 o 
 -11   9   4      913.06      979.19    125.19 o 
  -9   9   4       18.49       94.92     79.20 o 
  -7   9   4     3518.63     3125.33    209.93 o 
  -5   9   4     1397.75     1471.12    145.01 o 
  -3   9   4     2171.68     2161.40    170.51 o 
  -1   9   4     1308.31     1264.39    132.74 o 
   1   9   4     2175.82     1984.88    140.34 o 
   3   9   4     7697.18     7597.69    345.51 o 
   5   9   4      195.82      362.24    135.86 o 
   7   9   4      952.91      873.89    190.34 o 
   9   9   4      119.71       87.77    223.09 o 
  11   9   4        5.36      -33.24    214.53 o 
 -18  10   4       16.56       -3.93    139.12 o 
 -16  10   4       54.97        8.85    123.86 o 
 -14  10   4      269.34      348.01    115.41 o 
 -12  10   4     2208.23     2541.83    196.90 o 
 -10  10   4     1719.33     2127.03    196.34 o 
  -8  10   4      890.64      780.32    158.43 o 
  -6  10   4       50.85      115.35     91.05 o 
  -4  10   4       18.95       66.45     74.00 o 
  -2  10   4     5984.71     5558.52    273.31 o 
   0  10   4      587.97      553.55     91.57 o 
   2  10   4      556.33      323.80     96.61 o 
   4  10   4     1901.82     1646.91    174.67 o 
   6  10   4     2783.01     2305.79    277.75 o 
   8  10   4     3738.51     3869.04    368.63 o 
  10  10   4       24.87       67.48    217.55 o 
  12  10   4      378.18      391.80    274.96 o 
 -17  11   4       27.43       -6.85    128.85 o 
 -15  11   4      716.46      757.89    193.05 o 
 -13  11   4     1772.73     1782.23    201.91 o 
 -11  11   4     1735.10     2063.29    254.57 o 
  -9  11   4     3216.76     3384.42    301.85 o 
  -7  11   4       12.10        5.29     90.75 o 
  -5  11   4     6723.63     5484.26    355.72 o 
  -3  11   4     4090.93     4212.64    251.30 o 
  -1  11   4     4746.46     4675.12    260.24 o 
   1  11   4     5897.57     6382.74    267.16 o 
   3  11   4       10.38       -0.48     78.86 o 
   5  11   4     5280.72     5240.03    311.45 o 
   7  11   4     1702.94     1964.12    270.97 o 
   9  11   4      533.77      319.28    256.84 o 
  11  11   4      219.28      264.89    262.88 o 
 -18  12   4        2.68      149.60    146.91 o 
 -16  12   4      330.34      355.22    159.48 o 
 -14  12   4     2407.12     2106.54    273.13 o 
 -12  12   4     1528.28     1792.50    249.59 o 
 -10  12   4     1266.44     1459.28    225.55 o 
  -8  12   4       55.03      -13.01     99.68 o 
  -6  12   4      488.81      294.12    125.32 o 
  -4  12   4     5180.94     5399.90    361.44 o 
  -2  12   4     5428.15     5347.92    306.18 o 
   0  12   4     7017.25     6684.74    281.74 o 
   2  12   4        7.91       17.28     81.69 o 
   4  12   4      552.03      860.03    145.48 o 
   6  12   4     5215.07     5124.50    796.19 o 
   8  12   4     2420.80     1755.52    275.26 o 
  10  12   4     1091.16      913.53    354.53 o 
 -17  13   4        0.18        0.42    128.96 o 
 -15  13   4       38.14      -59.22    124.65 o 
 -13  13   4      429.08      451.26    171.03 o 
 -11  13   4       67.60       16.51    117.29 o 
  -9  13   4      327.69      526.68    167.25 o 
  -7  13   4      104.79       12.25    107.10 o 
  -5  13   4       76.30      327.02    131.27 o 
  -3  13   4      814.63      694.06    151.65 o 
  -1  13   4      121.31      149.42     86.20 o 
   1  13   4      328.98      311.44     87.92 o 
   3  13   4       85.75      183.09    102.08 o 
   5  13   4      427.95      296.97    117.62 o 
   7  13   4      844.20     1019.03    218.25 o 
   9  13   4        4.19      -28.20    241.73 o 
 -16  14   4       85.88      158.94    156.38 o 
 -14  14   4     2047.49     2253.74    303.70 o 
 -12  14   4      570.89      451.40    171.63 o 
 -10  14   4     2355.99     2670.03    306.78 o 
  -8  14   4     1255.57     1341.46    217.90 o 
  -6  14   4     1262.83     1187.46    205.06 o 
  -4  14   4     1842.62     1829.75    239.39 o 
  -2  14   4     1875.09     1587.72    335.40 o 
   0  14   4     1811.62     1659.76    161.98 o 
   2  14   4       43.83       70.22     93.70 o 
   4  14   4     1671.95     1385.04    187.19 o 
   6  14   4      796.53      915.24    210.98 o 
   8  14   4      675.64      444.17    303.17 o 
  10  14   4      241.52      162.16    296.12 o 
 -15  15   4      162.28      207.48    227.63 o 
 -13  15   4       12.90       -7.96    140.80 o 
 -11  15   4      106.42       84.93    131.63 o 
  -9  15   4     1739.05     1710.23    253.53 o 
  -7  15   4      116.23       63.20    111.53 o 
  -5  15   4     3854.36     4438.29    456.76 o 
  -3  15   4      432.12      292.44    141.72 o 
  -1  15   4     2544.41     2827.51    293.39 o 
   1  15   4     2672.76     2768.01    248.05 o 
   3  15   4      331.49      263.60    117.93 o 
   5  15   4      704.59      880.96    165.51 o 
   7  15   4        3.95       -4.78    148.73 o 
   9  15   4      331.31      698.99    370.65 o 
 -14  16   4        1.97       44.32    202.45 o 
 -12  16   4      756.02      513.69    206.98 o 
 -10  16   4       48.79       64.83    132.00 o 
  -8  16   4     1206.56     1253.93    225.17 o 
  -6  16   4      233.94      301.69    134.33 o 
  -4  16   4       36.81      177.96    132.19 o 
  -2  16   4     1363.00     1443.16    228.63 o 
   0  16   4     1704.61     1908.26    209.30 o 
   2  16   4       19.95       -1.42     95.92 o 
   4  16   4        1.71       -7.87    111.52 o 
   6  16   4       33.00      113.80    145.39 o 
   8  16   4      224.55      182.30    308.20 o 
 -13  17   4      339.72      408.06    199.58 o 
 -11  17   4      158.39      403.62    176.88 o 
  -9  17   4       14.51       33.76    132.00 o 
  -7  17   4     3832.63     4053.06    386.48 o 
  -5  17   4      522.39      470.44    158.40 o 
  -3  17   4     3403.18     3723.20    359.76 o 
  -1  17   4      490.65      450.61    160.06 o 
   1  17   4     1853.70     1695.12    263.18 o 
   3  17   4     3825.11     4264.65    404.21 o 
   5  17   4       31.86       29.49    119.12 o 
   7  17   4      507.53      918.56    389.79 o 
 -12  18   4      146.60      162.78    178.76 o 
 -10  18   4      133.66      418.05    186.13 o 
  -8  18   4     1422.28     1425.62    311.73 o 
  -6  18   4      133.91      236.02    151.31 o 
  -4  18   4      117.61      322.50    149.17 o 
  -2  18   4     1757.66     1650.78    257.31 o 
   0  18   4       76.96       78.32    111.67 o 
   2  18   4     2436.85     2472.56    324.44 o 
   4  18   4      559.23      259.74    176.65 o 
   6  18   4       49.99      340.43    294.10 o 
 -11  19   4       13.26     -108.06    158.03 o 
  -9  19   4       27.77      125.82    165.83 o 
  -7  19   4       56.13       66.58    154.97 o 
  -5  19   4      997.85     1035.00    226.74 o 
  -3  19   4        2.91       37.36    137.43 o 
  -1  19   4       80.93      285.00    161.11 o 
   1  19   4      346.70      289.19    169.71 o 
   3  19   4        2.92        5.13    152.67 o 
   5  19   4      339.29      313.35    192.23 o 
 -10  20   4      695.16      694.74    226.51 o 
  -8  20   4      497.42      519.16    193.44 o 
  -6  20   4      295.24      427.70    187.06 o 
  -4  20   4      768.50      991.80    235.71 o 
  -2  20   4      474.17      533.55    189.43 o 
   0  20   4     1789.97     1645.48    279.78 o 
   2  20   4      685.79      628.08    218.22 o 
  -7  21   4      381.28      456.67    195.66 o 
  -5  21   4      371.88      510.68    199.42 o 
  -3  21   4       69.46      174.65    162.68 o 
  -1  21   4       78.47      139.58    133.68 o 
   1  21   4       71.51      -45.66    158.50 o 
 -21   1   5      583.62      600.93    198.89 o 
 -19   1   5       51.08       62.46    123.87 o 
 -17   1   5     1026.98      953.68    132.35 o 
 -15   1   5     3336.27     3552.36    215.75 o 
 -13   1   5     5074.50     5338.96    238.90 o 
 -11   1   5     2024.58     1643.26    124.93 o 
  -9   1   5     1648.19     1930.32     86.42 o 
  -7   1   5    33322.18    37055.59    573.38 o 
  -5   1   5    25343.41    26664.87    408.13 o 
  -3   1   5    17514.41    18067.93    392.18 o 
  -1   1   5    17133.71    16048.30    650.91 o 
   1   1   5      352.49      489.77     65.32 o 
   3   1   5      112.05      166.66     71.15 o 
   5   1   5      771.96      614.59    115.03 o 
   7   1   5     1356.72     1114.95    160.50 o 
   9   1   5      320.74      368.94    106.62 o 
  11   1   5      176.08      198.16    110.76 o 
 -20   2   5       10.83      104.24    138.17 o 
 -18   2   5      615.30      719.28    122.85 o 
 -16   2   5     1808.99     1707.95    161.17 o 
 -14   2   5      480.15      683.21    103.78 o 
 -12   2   5     8963.64     6940.69    260.53 o 
 -10   2   5      569.54      675.57     82.64 o 
  -8   2   5      614.65      652.76     55.62 o 
  -6   2   5     7983.43     7636.94    218.03 o 
  -4   2   5     3584.98     3805.30    132.15 o 
  -2   2   5    25980.91    27341.53    562.44 o 
   0   2   5       79.26      118.64     41.48 o 
   2   2   5     2258.57     2250.44    163.72 o 
   4   2   5     3785.64     3581.22    269.44 o 
   6   2   5      140.56       27.05     82.03 o 
   8   2   5     2826.63     2803.55    277.17 o 
  10   2   5       18.70       34.53    108.35 o 
  12   2   5       62.37      105.46    132.92 o 
 -21   3   5        2.15       29.71    152.72 o 
 -19   3   5        0.97      -82.62    113.52 o 
 -17   3   5     1231.70     1283.33    145.71 o 
 -15   3   5      117.34      243.75     86.38 o 
 -13   3   5       13.34      -53.64     56.09 o 
 -11   3   5      337.77      256.51     66.20 o 
  -9   3   5     1032.45      669.84     68.60 o 
  -7   3   5       85.90       82.75     36.38 o 
  -5   3   5        3.52       44.55     53.24 o 
  -3   3   5      269.63      341.73     48.70 o 
  -1   3   5      284.29      285.02     48.34 o 
   1   3   5     2495.99     2080.49    123.72 o 
   3   3   5       18.05       20.46     67.09 o 
   5   3   5     2418.42     2630.21    208.32 o 
   7   3   5      171.58      105.77     99.04 o 
   9   3   5       62.16        6.57    101.63 o 
  11   3   5       26.63       78.83    124.85 o 
 -20   4   5      161.65      214.84    156.23 o 
 -18   4   5     1348.65     1379.06    186.15 o 
 -16   4   5      322.78      337.38     93.86 o 
 -14   4   5     5508.17     5186.69    250.48 o 
 -12   4   5      169.36       77.08     57.87 o 
 -10   4   5     9662.08     9329.88    277.38 o 
  -8   4   5    11039.66     9763.91    244.29 o 
  -6   4   5     1680.32     2108.52    151.12 o 
  -4   4   5    23227.09    24019.75    481.78 o 
  -2   4   5       67.66       31.35     37.47 o 
   0   4   5     5157.26     4819.43    154.50 o 
   2   4   5     2103.62     2114.98    163.55 o 
   4   4   5     1183.23     1324.22    151.73 o 
   6   4   5     5545.54     5756.76    315.53 o 
   8   4   5       94.96      106.41     98.34 o 
  10   4   5      927.19     1106.19    189.04 o 
  12   4   5       60.55       -8.06    213.53 o 
 -21   5   5       38.03       21.15    150.99 o 
 -19   5   5     1405.11     1468.27    248.27 o 
 -17   5   5      411.91      505.46    110.54 o 
 -15   5   5      830.69      782.80    120.46 o 
 -13   5   5     5136.56     5473.35    249.04 o 
 -11   5   5     1194.64     1364.66    120.20 o 
  -9   5   5    12713.72    13351.14    316.39 o 
  -7   5   5     4241.70     4255.38    219.03 o 
  -5   5   5     2264.79     2520.49    168.67 o 
  -3   5   5     3900.48     3586.37    194.43 o 
  -1   5   5       42.53       48.88     42.97 o 
   1   5   5    10834.52    10661.53    353.88 o 
   3   5   5      651.69      588.04    147.05 o 
   5   5   5     4238.01     4482.33    273.88 o 
   7   5   5       21.19      -57.58    116.70 o 
   9   5   5       38.85      116.88    142.57 o 
  11   5   5      829.22     1072.66    342.45 o 
 -20   6   5        2.06        2.01    159.14 o 
 -18   6   5       47.67      205.46    100.48 o 
 -16   6   5      448.59      651.60    117.68 o 
 -14   6   5      205.15      211.22     84.18 o 
 -12   6   5     5400.91     6713.86    267.98 o 
 -10   6   5      186.13       62.14     70.65 o 
  -8   6   5       50.61      104.14     69.21 o 
  -6   6   5     1670.23     1464.89    138.97 o 
  -4   6   5      723.85      999.01    142.81 o 
  -2   6   5      182.84      294.45     62.00 o 
   0   6   5      303.40      256.09     63.78 o 
   2   6   5      105.94      134.70     80.44 o 
   4   6   5      874.04      604.36    171.22 o 
   6   6   5     1022.40      976.24    195.76 o 
   8   6   5      670.96      843.59    217.55 o 
  10   6   5      113.74      217.81    154.14 o 
  12   6   5       38.92      -14.10    202.45 o 
 -19   7   5      394.65      387.73    138.78 o 
 -17   7   5     2077.48     1627.72    175.14 o 
 -15   7   5        9.50       33.79     76.77 o 
 -13   7   5       12.69       97.31    114.24 o 
 -11   7   5     6646.21     6651.46    325.19 o 
  -9   7   5     4369.64     3457.71    400.86 o 
  -7   7   5    12117.83    12141.64    338.97 o 
  -5   7   5     8523.36     8829.09    280.41 o 
  -3   7   5       30.85       55.78     51.23 o 
  -1   7   5     6059.20     6425.39    237.39 o 
   1   7   5    10092.66     9603.94    788.33 o 
   3   7   5    13292.49    14724.21    854.10 o 
   5   7   5       23.44      -52.26    108.47 o 
   7   7   5       94.60      124.25    130.05 o 
   9   7   5     1155.94     1330.27    244.15 o 
  11   7   5      496.09      777.56    322.30 o 
 -20   8   5      253.57      197.41    238.71 o 
 -18   8   5      222.30      130.69    119.76 o 
 -16   8   5      857.18      760.01    128.73 o 
 -14   8   5      349.93      365.56    102.86 o 
 -12   8   5      278.70      175.10     84.64 o 
 -10   8   5      498.82      357.35    104.95 o 
  -8   8   5     2182.47     1813.31    171.25 o 
  -6   8   5     8516.42     8311.50    285.73 o 
  -4   8   5     2016.81     2358.20    151.59 o 
  -2   8   5      356.69      361.28     87.00 o 
   0   8   5     2622.30     2514.25    158.39 o 
   2   8   5     6747.22     6904.73    322.07 o 
   4   8   5     3726.78     3804.14    516.19 o 
   6   8   5      575.42      589.36    183.81 o 
   8   8   5       26.86       14.45    133.52 o 
  10   8   5      143.47      258.85    241.73 o 
 -19   9   5       32.05      119.01    123.44 o 
 -17   9   5      819.27     1089.18    249.84 o 
 -15   9   5      134.56      183.28     91.67 o 
 -13   9   5      195.00      233.16     93.32 o 
 -11   9   5     2442.36     2677.31    225.06 o 
  -9   9   5      186.42      200.11     92.85 o 
  -7   9   5      568.98      734.23    122.27 o 
  -5   9   5       35.85      207.92     69.89 o 
  -3   9   5     2409.12     2205.25    176.60 o 
  -1   9   5     2836.65     2604.20    307.18 o 
   1   9   5      877.57     1208.10    149.14 o 
   3   9   5     1147.92      890.13    142.27 o 
   5   9   5     1786.47     1616.23    241.77 o 
   7   9   5       75.94      133.76    130.50 o 
   9   9   5      353.22      232.75    158.34 o 
  11   9   5      128.79       74.53    198.42 o 
 -18  10   5      245.00      224.74    133.38 o 
 -16  10   5     1465.92     1922.30    191.52 o 
 -14  10   5      505.20      416.90    104.74 o 
 -12  10   5      541.33      589.50    132.57 o 
 -10  10   5      161.32      132.27     90.07 o 
  -8  10   5     1950.13     1889.81    185.51 o 
  -6  10   5     7580.46     7349.10    351.92 o 
  -4  10   5     5985.19     5619.48    296.83 o 
  -2  10   5    12688.35    13301.94    527.94 o 
   0  10   5     3898.34     3625.91    308.86 o 
   2  10   5     4361.54     4115.01    359.75 o 
   4  10   5     1865.88     2013.90    262.32 o 
   6  10   5      281.98      445.40    167.25 o 
   8  10   5        7.91       73.07    149.07 o 
  10  10   5       22.32       88.63    227.63 o 
 -19  11   5       56.51       36.79    163.02 o 
 -17  11   5      228.98      294.90    162.58 o 
 -15  11   5      586.28      608.57    130.26 o 
 -13  11   5      821.81      596.27    140.83 o 
 -11  11   5      707.09     1117.71    250.15 o 
  -9  11   5      105.23      188.59    116.88 o 
  -7  11   5     4612.84     4993.62    431.08 o 
  -5  11   5      170.49       82.52     82.22 o 
  -3  11   5     1561.03     1805.62    217.13 o 
  -1  11   5     2146.74     2377.28    248.96 o 
   1  11   5        2.12       45.16     83.18 o 
   3  11   5     1003.26      959.28    151.02 o 
   5  11   5     1083.86     1326.24    226.26 o 
   7  11   5     1730.38     2063.01    292.00 o 
   9  11   5        2.86      -31.22    237.70 o 
 -18  12   5      848.65      555.15    197.95 o 
 -16  12   5       82.81      113.44    125.31 o 
 -14  12   5     3354.49     3378.51    348.80 o 
 -12  12   5       68.47      123.32    128.33 o 
 -10  12   5      354.20      364.57    225.11 o 
  -8  12   5     1352.14     1111.33    216.55 o 
  -6  12   5      107.77      116.60    111.79 o 
  -4  12   5     7121.47     7342.54    354.19 o 
  -2  12   5        6.63       -9.68     75.46 o 
   0  12   5     6375.81     6255.30    340.14 o 
   2  12   5       73.70      141.87    100.19 o 
   4  12   5       59.21       13.71    115.32 o 
   6  12   5     1019.22     1259.89    314.25 o 
   8  12   5      300.82      325.19    176.76 o 
 -17  13   5       34.58      -36.36    148.99 o 
 -15  13   5     3099.88     3721.67    380.58 o 
 -13  13   5     6583.90     6599.44    481.26 o 
 -11  13   5      738.43      626.42    252.81 o 
  -9  13   5     3987.57     4058.92    358.56 o 
  -7  13   5       33.27       96.16    115.73 o 
  -5  13   5     6600.17     6665.91    426.96 o 
  -3  13   5     4474.60     4149.52    280.23 o 
  -1  13   5      257.67      305.57    103.59 o 
   1  13   5     2178.60     2099.52    214.54 o 
   3  13   5        7.42      -41.97     90.46 o 
   5  13   5     2598.07     2356.65    302.93 o 
   7  13   5      636.69      668.79    209.63 o 
   9  13   5       32.68     -127.91    222.59 o 
 -16  14   5       94.05      146.04    212.52 o 
 -14  14   5      146.69      134.78    151.71 o 
 -12  14   5      718.65      562.52    184.52 o 
 -10  14   5      266.52      320.46    146.38 o 
  -8  14   5       48.58       67.07    113.74 o 
  -6  14   5       60.75      104.84    117.85 o 
  -4  14   5     6019.17     5623.75    405.90 o 
  -2  14   5       48.61       35.71     92.37 o 
   0  14   5     1406.64     1494.18    189.86 o 
   2  14   5      167.61      145.00    104.68 o 
   4  14   5       72.91      100.26    136.97 o 
   6  14   5      103.19       38.54    157.93 o 
   8  14   5        3.72      190.36    252.81 o 
 -15  15   5      437.37      684.68    213.91 o 
 -13  15   5       55.26      130.04    152.44 o 
 -11  15   5     1303.00     1214.22    234.16 o 
  -9  15   5       37.22       50.55    120.74 o 
  -7  15   5     3508.76     3202.15    329.26 o 
  -5  15   5       32.30       76.13    109.57 o 
  -3  15   5      449.19      340.99    137.67 o 
  -1  15   5      874.54      755.76    145.02 o 
   1  15   5      753.79      682.80    143.16 o 
   3  15   5     1408.53     1659.11    214.96 o 
   5  15   5       72.96      187.64    163.07 o 
   7  15   5      386.35      494.35    204.35 o 
 -14  16   5       20.91       25.74    161.83 o 
 -12  16   5      861.81      807.98    223.29 o 
 -10  16   5      666.64      495.23    185.13 o 
  -8  16   5     1780.15     1925.95    273.81 o 
  -6  16   5     2478.11     2190.30    282.29 o 
  -4  16   5      545.99      491.66    165.58 o 
  -2  16   5     2739.73     2486.96    294.32 o 
   0  16   5     1454.50     1258.39    191.32 o 
   2  16   5     1039.71     1200.94    193.65 o 
   4  16   5      896.15      954.06    227.81 o 
   6  16   5       83.44      158.40    171.11 o 
 -13  17   5      182.28       57.61    192.37 o 
 -11  17   5      686.20      834.95    229.30 o 
  -9  17   5      361.03      418.32    170.57 o 
  -7  17   5      368.32      274.85    237.19 o 
  -5  17   5      579.84      484.24    166.36 o 
  -3  17   5      646.90      403.73    159.43 o 
  -1  17   5       82.51       73.01    123.62 o 
   1  17   5       30.47       79.38    103.44 o 
   3  17   5        9.81      -30.63    104.77 o 
   5  17   5       22.01       39.14    162.53 o 
 -12  18   5      388.18      547.21    218.96 o 
 -10  18   5      541.00      696.52    223.29 o 
  -8  18   5     1138.22     1059.84    234.47 o 
  -6  18   5     1205.73     1038.16    375.68 o 
  -4  18   5      386.56      333.99    157.87 o 
  -2  18   5      638.92      920.19    266.91 o 
   0  18   5      879.30      748.48    207.22 o 
   2  18   5      764.90      739.78    212.93 o 
   4  18   5      147.72      303.51    147.79 o 
 -11  19   5     1476.26     1474.76    286.52 o 
  -9  19   5     1078.77      864.03    241.99 o 
  -7  19   5     1894.68     2070.39    316.44 o 
  -5  19   5      791.66      751.37    263.38 o 
  -3  19   5      682.54      699.80    202.84 o 
  -1  19   5      165.93      274.10    164.14 o 
   1  19   5       82.99      120.95    155.52 o 
   3  19   5      781.69      894.74    400.86 o 
 -10  20   5        2.64      -65.47    215.54 o 
  -8  20   5        6.83      137.35    150.52 o 
  -6  20   5       26.07       40.42    155.17 o 
  -4  20   5      200.82      228.44    174.25 o 
  -2  20   5       74.77      103.74    237.70 o 
   0  20   5       79.52      -24.33    148.26 o 
  -5  21   5      477.26      453.24    271.94 o 
  -3  21   5      351.40      619.43    288.06 o 
 -22   0   6       25.51       30.22    216.55 o 
 -20   0   6      478.69      603.31    273.96 o 
 -18   0   6       72.02      102.32    125.52 o 
 -16   0   6     8842.55     7719.36    459.09 o 
 -14   0   6     3046.70     3890.17    379.21 o 
 -12   0   6     4564.36     4032.60    315.76 o 
 -10   0   6     6641.58     6130.32    318.96 o 
  -8   0   6     5793.63     7686.39    333.38 o 
  -6   0   6    23012.57    23937.53    599.72 o 
  -4   0   6     3012.79     2850.53    157.17 o 
  -2   0   6    12447.41    10685.31    415.22 o 
   0   0   6     3979.33     3800.43    274.96 o 
   2   0   6     1640.60     1347.01    181.98 o 
   4   0   6     4744.17     4754.33    542.38 o 
   6   0   6      196.78      178.17    124.61 o 
   8   0   6      511.77      644.47    183.39 o 
  10   0   6      139.95      135.42    161.93 o 
 -21   1   6      310.38      546.13    188.08 o 
 -19   1   6      222.00      314.50    105.23 o 
 -17   1   6       20.80      114.66     83.64 o 
 -15   1   6     2782.98     2452.27    183.54 o 
 -13   1   6      118.70       43.96     62.00 o 
 -11   1   6     8451.97     7618.30    453.72 o 
  -9   1   6       32.05      132.19     46.46 o 
  -7   1   6      172.14      166.81     52.80 o 
  -5   1   6     2390.00     2446.49    149.01 o 
  -3   1   6     2133.03     2269.57    101.94 o 
  -1   1   6     2874.90     2408.03    108.60 o 
   1   1   6     1344.40     1148.67    127.58 o 
   3   1   6     1699.89     1898.18    174.82 o 
   5   1   6     1027.48     1017.15    133.21 o 
   7   1   6      193.62      182.26     98.33 o 
   9   1   6      704.14      759.84    141.46 o 
  11   1   6      130.23      186.54    150.73 o 
 -22   2   6       62.49      120.36    170.93 o 
 -20   2   6       26.71      -33.89    105.88 o 
 -18   2   6      273.40      219.12     95.95 o 
 -16   2   6       73.91       32.98     79.81 o 
 -14   2   6     1848.64     2028.44    161.39 o 
 -12   2   6     1087.84     1039.38    110.48 o 
 -10   2   6     1499.80     1479.31    100.46 o 
  -8   2   6    14492.69    15106.46    330.84 o 
  -6   2   6     1075.15     1200.60    103.04 o 
  -4   2   6       16.57       40.25     57.61 o 
  -2   2   6     1269.07     1506.82    110.07 o 
   0   2   6      265.56      231.48     72.14 o 
   2   2   6     1045.72     1058.27    131.35 o 
   4   2   6       82.99       60.50     84.12 o 
   6   2   6     1591.78     1550.88    184.61 o 
   8   2   6       11.66       46.89    134.71 o 
  10   2   6        2.08       19.81    129.73 o 
 -21   3   6      107.05      211.09    157.00 o 
 -19   3   6     1498.20     1458.33    167.60 o 
 -17   3   6     4089.64     3715.58    238.76 o 
 -15   3   6     2263.65     2417.35    182.96 o 
 -13   3   6     7680.25     7611.95    297.59 o 
 -11   3   6     3088.64     2534.45    191.48 o 
  -9   3   6     3535.45     3442.54    202.93 o 
  -7   3   6     8437.21     8026.83    249.25 o 
  -5   3   6     1850.70     1998.98    154.42 o 
  -3   3   6     2040.98     1799.45    122.52 o 
  -1   3   6      362.60      262.27     64.91 o 
   1   3   6     7715.57     6107.38    364.08 o 
   3   3   6     1867.66     1672.95    294.10 o 
   5   3   6     1314.46     1347.47    216.86 o 
   7   3   6     2094.38     2050.66    276.25 o 
   9   3   6       11.83       63.57    152.13 o 
  11   3   6      302.67      303.15    162.27 o 
 -20   4   6      140.47      137.16    136.52 o 
 -18   4   6      200.41      184.51    104.04 o 
 -16   4   6       11.20       21.69     89.75 o 
 -14   4   6      631.07     1042.53    151.05 o 
 -12   4   6     1974.78     1484.51    158.69 o 
 -10   4   6     1393.95     1260.81    135.67 o 
  -8   4   6       51.28       98.98     66.90 o 
  -6   4   6      247.64      238.12     75.97 o 
  -4   4   6      129.01      191.80     70.38 o 
  -2   4   6     3963.21     3838.58    176.91 o 
   0   4   6     1682.19     1577.78    200.72 o 
   2   4   6        4.44       48.04    114.34 o 
   4   4   6       68.16      -22.08    144.03 o 
   6   4   6        9.25      -35.47    118.34 o 
   8   4   6       17.00       85.46    142.41 o 
  10   4   6      171.14      333.79    183.20 o 
 -21   5   6        1.97       -5.04    207.48 o 
 -19   5   6      651.04      671.27    157.03 o 
 -17   5   6     1245.65     1323.87    192.43 o 
 -15   5   6     3025.18     2619.82    232.32 o 
 -13   5   6     4994.09     4549.93    282.75 o 
 -11   5   6     1542.28     1768.99    170.27 o 
  -9   5   6     7012.63     6113.51    283.77 o 
  -7   5   6      281.69      228.96     79.06 o 
  -5   5   6     5303.17     5346.22    255.11 o 
  -3   5   6     4804.60     4824.96    237.37 o 
  -1   5   6      261.04      262.10     81.96 o 
   1   5   6     6472.97     5694.00   1059.07 o 
   3   5   6     2126.30     2101.91    250.64 o 
   5   5   6     1651.24     1614.98    325.83 o 
   7   5   6       12.14      124.30    140.36 o 
   9   5   6        2.84        2.67    159.87 o 
 -20   6   6      321.56      543.01    158.51 o 
 -18   6   6     1584.09     1971.49    270.30 o 
 -16   6   6      629.22      624.82    133.88 o 
 -14   6   6      248.70       95.67     92.90 o 
 -12   6   6     2825.76     3259.67    237.99 o 
 -10   6   6    10962.78    10616.63    499.66 o 
  -8   6   6    10675.15    10289.69    370.26 o 
  -6   6   6      133.70      213.18     80.87 o 
  -4   6   6     7970.33     8254.85    320.27 o 
  -2   6   6     1994.31     1791.11    116.55 o 
   0   6   6     3298.90     3457.58    319.51 o 
   2   6   6     1725.68     1397.03    208.65 o 
   4   6   6       14.30       28.96    109.63 o 
   6   6   6       26.64      113.02    134.50 o 
   8   6   6        3.85      120.61    149.14 o 
  10   6   6      385.29      399.39    198.70 o 
 -21   7   6       25.92      124.72    166.19 o 
 -19   7   6      104.44      105.76    119.39 o 
 -17   7   6      234.05      298.07    141.80 o 
 -15   7   6     1005.85     1155.54    170.14 o 
 -13   7   6      813.98      958.54    151.67 o 
 -11   7   6       10.33       18.18    104.30 o 
  -9   7   6     3532.57     3770.78    238.18 o 
  -7   7   6     1208.75      869.94    126.75 o 
  -5   7   6       27.30       19.59     59.97 o 
  -3   7   6     2840.67     2930.51    168.09 o 
  -1   7   6      160.69       24.18     74.31 o 
   1   7   6     1356.11     1137.67    188.67 o 
   3   7   6      401.40      447.88    154.01 o 
   5   7   6      611.63      671.22    178.81 o 
   7   7   6      232.92      114.06    146.19 o 
   9   7   6       45.91      -36.83    145.63 o 
 -20   8   6      821.51      776.41    184.95 o 
 -18   8   6       39.26      153.36     99.31 o 
 -16   8   6     2062.98     2619.32    217.15 o 
 -14   8   6      872.14     1026.07    145.70 o 
 -12   8   6     2505.46     2229.00    218.36 o 
 -10   8   6     4711.11     4841.07    334.38 o 
  -8   8   6      416.38      481.28     96.77 o 
  -6   8   6    11235.51    11684.72    352.74 o 
  -4   8   6       71.59      101.88     61.72 o 
  -2   8   6     5400.28     5455.18    240.19 o 
   0   8   6     1093.97     1035.82    144.89 o 
   2   8   6      387.76      393.83    176.26 o 
   4   8   6      106.19      150.18    132.98 o 
   6   8   6      924.05      865.92    204.75 o 
   8   8   6     1222.25     1055.99    233.44 o 
  10   8   6      149.90       41.30    212.52 o 
 -19   9   6      221.27      397.75    153.10 o 
 -17   9   6      100.62      142.96     96.47 o 
 -15   9   6     2218.40     2632.29    217.32 o 
 -13   9   6      339.14      238.76    112.87 o 
 -11   9   6    19146.70    22228.30    640.89 o 
  -9   9   6     3776.19     3360.90    359.69 o 
  -7   9   6     5136.13     5302.28    252.09 o 
  -5   9   6     8045.43     7696.38    449.50 o 
  -3   9   6     1879.63     1860.82    182.68 o 
  -1   9   6    12931.41    11897.27    588.69 o 
   1   9   6       17.96        4.87     81.62 o 
   3   9   6      286.38      268.06    142.18 o 
   5   9   6        7.07      107.08    133.87 o 
   7   9   6      343.10      304.58    163.83 o 
   9   9   6     1435.30     1266.43    262.43 o 
 -20  10   6        4.77       73.57    171.62 o 
 -18  10   6      558.15      501.37    131.68 o 
 -16  10   6      584.65      473.18    125.38 o 
 -14  10   6       58.28       15.72    101.37 o 
 -12  10   6      865.19      709.03    143.79 o 
 -10  10   6       52.42       49.77     88.19 o 
  -8  10   6      869.15      912.04    138.87 o 
  -6  10   6     1463.10     1319.79    137.83 o 
  -4  10   6      511.95      670.02    126.48 o 
  -2  10   6      181.67      176.86     80.57 o 
   0  10   6      131.90      145.27     88.72 o 
   2  10   6     1211.60     1082.10    197.57 o 
   4  10   6      902.55      742.94    192.69 o 
   6  10   6      306.27      290.98    164.97 o 
   8  10   6      376.24      161.31    177.35 o 
 -19  11   6      597.98      484.84    164.93 o 
 -17  11   6      263.19      393.31    115.95 o 
 -15  11   6      721.86      641.53    154.02 o 
 -13  11   6     2820.64     3026.66    266.62 o 
 -11  11   6       27.17      107.38    101.34 o 
  -9  11   6     4413.46     4918.20    310.42 o 
  -7  11   6      951.08      860.95    139.54 o 
  -5  11   6     1675.85     1676.79    204.44 o 
  -3  11   6     6736.66     6698.28    338.03 o 
  -1  11   6       28.06       33.05     85.79 o 
   1  11   6      580.93      644.07    137.90 o 
   3  11   6      336.93      219.76    141.46 o 
   5  11   6      412.70      310.45    166.36 o 
   7  11   6      358.29      237.58    168.38 o 
 -18  12   6      183.57      334.90    185.91 o 
 -16  12   6      387.22      589.28    197.89 o 
 -14  12   6     3142.90     3423.65    294.92 o 
 -12  12   6      737.20      834.08    157.66 o 
 -10  12   6       61.97      -64.16    109.41 o 
  -8  12   6     3528.32     3170.12    383.74 o 
  -6  12   6      825.92      925.50    154.51 o 
  -4  12   6     5158.52     4526.75    293.16 o 
  -2  12   6     1644.22     1710.59    300.14 o 
   0  12   6       73.25      222.24    105.72 o 
   2  12   6      343.31      302.92    138.65 o 
   4  12   6       20.64       12.69    128.01 o 
   6  12   6      908.56      823.77    226.13 o 
   8  12   6        1.97      132.34    167.91 o 
 -17  13   6      105.04        8.96    149.75 o 
 -15  13   6        2.27      129.81    160.57 o 
 -13  13   6       24.80       21.65    130.34 o 
 -11  13   6      412.94      428.89    153.04 o 
  -9  13   6       30.55       65.49    131.39 o 
  -7  13   6       15.25       64.22    112.91 o 
  -5  13   6        1.11       -8.22     95.68 o 
  -3  13   6      255.68      366.04    117.55 o 
  -1  13   6       54.81       94.01     95.10 o 
   1  13   6      244.62      332.92    120.23 o 
   3  13   6        2.22       12.04    125.36 o 
   5  13   6      728.19      441.65    193.54 o 
   7  13   6       95.96      -18.22    182.30 o 
 -16  14   6      703.49      734.37    224.32 o 
 -14  14   6     1495.00     1808.58    285.34 o 
 -12  14   6     1564.97     1677.61    270.62 o 
 -10  14   6      329.29      389.07    163.97 o 
  -8  14   6     1613.59     1761.90    262.12 o 
  -6  14   6     1259.49     1256.85    269.93 o 
  -4  14   6     3007.53     3110.12    260.95 o 
  -2  14   6     1757.30     2089.82    275.40 o 
   0  14   6      596.30      517.24    139.26 o 
   2  14   6      433.46      703.80    198.70 o 
   4  14   6      383.91      442.96    203.45 o 
   6  14   6     1185.41     1177.73    278.99 o 
 -15  15   6      325.05      279.22    192.54 o 
 -13  15   6     1348.48     1421.24    270.87 o 
 -11  15   6      446.52      442.11    174.45 o 
  -9  15   6     1934.88     1848.80    272.37 o 
  -7  15   6      279.51      321.38    153.45 o 
  -5  15   6      238.58      247.81    136.13 o 
  -3  15   6      553.97      679.32    149.60 o 
  -1  15   6       10.15       51.08    102.73 o 
   1  15   6      624.48      576.28    150.87 o 
   3  15   6       20.71      135.51    153.83 o 
   5  15   6      160.97      152.43    176.31 o 
 -14  16   6        0.30      -66.09    141.79 o 
 -12  16   6        6.80      -66.27    146.85 o 
 -10  16   6       76.39      110.00    148.10 o 
  -8  16   6      405.85      304.82    158.75 o 
  -6  16   6     1405.86     1222.18    227.31 o 
  -4  16   6      146.56      203.22    139.39 o 
  -2  16   6      684.07      469.88    140.28 o 
   0  16   6      127.29      292.04    129.86 o 
   2  16   6        2.85       36.06    118.29 o 
   4  16   6      264.14      228.49    285.54 o 
 -13  17   6       71.79      131.28    156.61 o 
 -11  17   6     3282.51     3128.50    382.92 o 
  -9  17   6     1174.98     1338.26    258.39 o 
  -7  17   6     1849.15     1828.87    466.84 o 
  -5  17   6      322.42      427.95    158.03 o 
  -3  17   6       48.59       69.50    196.40 o 
  -1  17   6     1644.53     1606.74    221.75 o 
   1  17   6       68.62       22.53    111.03 o 
   3  17   6      675.17      905.98    242.61 o 
 -12  18   6      537.17      684.80    225.27 o 
 -10  18   6     1069.61     1291.52    274.55 o 
  -8  18   6      225.61      295.55    175.13 o 
  -6  18   6     1504.38     1408.20    255.05 o 
  -4  18   6       13.22       42.25    133.04 o 
  -2  18   6      185.22      224.13    156.45 o 
   0  18   6      361.30      402.15    182.44 o 
   2  18   6      285.60      348.41    152.33 o 
 -11  19   6       38.43       23.22    160.68 o 
  -9  19   6      440.62      425.38    202.28 o 
  -7  19   6      117.03       50.62    147.85 o 
  -5  19   6      392.04      416.44    186.94 o 
  -3  19   6      883.62      702.02    315.25 o 
  -1  19   6        5.84       44.08    157.71 o 
  -8  20   6      639.86      897.41    321.30 o 
  -6  20   6      254.00      250.16    174.85 o 
  -4  20   6      875.17      424.03    276.98 o 
 -21   1   7      549.03      548.97    153.10 o 
 -19   1   7      303.03      364.34    121.49 o 
 -17   1   7      554.27      524.68    125.10 o 
 -15   1   7     6996.12     6486.37    345.60 o 
 -13   1   7     1762.84     1776.51    176.68 o 
 -11   1   7     1730.06     1115.19    186.83 o 
  -9   1   7      128.00      127.16     63.32 o 
  -7   1   7       21.97      105.52     60.19 o 
  -5   1   7     3330.17     3284.65    176.51 o 
  -3   1   7     1215.84     1404.45    103.73 o 
  -1   1   7     4855.43     4172.12    244.88 o 
   1   1   7       11.89        9.33     67.46 o 
   3   1   7      672.86      740.76    167.63 o 
   5   1   7     1242.65     1450.04    192.87 o 
   7   1   7      258.41      262.50    165.08 o 
   9   1   7      445.91      694.87    237.02 o 
 -22   2   7       26.78      232.66    236.69 o 
 -20   2   7     1039.21      975.00    176.93 o 
 -18   2   7      927.73      954.10    163.38 o 
 -16   2   7     3395.69     2838.35    243.00 o 
 -14   2   7     4110.65     4362.70    279.63 o 
 -12   2   7      247.43      413.52    105.31 o 
 -10   2   7     1101.10     1072.52    131.13 o 
  -8   2   7       30.05       72.13     59.28 o 
  -6   2   7     8263.05     9432.79    326.98 o 
  -4   2   7     3636.10     4456.70    178.40 o 
  -2   2   7      473.70      651.55     98.94 o 
   0   2   7     4452.37     3576.23    286.35 o 
   2   2   7      232.81      301.14    136.65 o 
   4   2   7      506.88      706.04    179.40 o 
   6   2   7      210.78      346.13    134.85 o 
   8   2   7       30.27       37.69    127.84 o 
 -21   3   7      112.22      224.85    130.51 o 
 -19   3   7       28.72       94.00    105.48 o 
 -17   3   7     1518.51     1439.22    188.21 o 
 -15   3   7     1306.34     1059.95    156.36 o 
 -13   3   7     2553.68     1978.52    228.77 o 
 -11   3   7      235.54       93.55    110.84 o 
  -9   3   7      733.70      908.04    126.36 o 
  -7   3   7     3855.81     4287.81    201.31 o 
  -5   3   7     5291.31     5358.17    321.17 o 
  -3   3   7     1629.24     1618.54    127.63 o 
  -1   3   7     3229.98     2661.93    248.32 o 
   1   3   7       85.54       61.35    113.82 o 
   3   3   7       41.19        8.86    111.21 o 
   5   3   7      119.61      116.09    138.13 o 
   7   3   7      932.48      992.17    233.07 o 
   9   3   7      178.31      229.90    150.89 o 
 -20   4   7      210.50      281.05    127.19 o 
 -18   4   7     3190.42     3337.42    280.21 o 
 -16   4   7     1491.25     1479.29    186.78 o 
 -14   4   7     2915.28     2534.31    226.53 o 
 -12   4   7     7331.49     7421.29    445.09 o 
 -10   4   7      138.73      102.68     81.79 o 
  -8   4   7    10479.71    11062.75    321.68 o 
  -6   4   7     3924.61     4001.92    233.46 o 
  -4   4   7     6357.92     6174.51    279.99 o 
  -2   4   7     3159.33     3183.33    211.89 o 
   0   4   7      329.07      550.45    142.42 o 
   2   4   7     7185.55     7526.87    881.30 o 
   4   4   7        5.16        5.69    122.41 o 
   6   4   7      559.20      723.51    200.29 o 
   8   4   7        5.31      -15.50    150.80 o 
 -21   5   7      341.71      267.77    170.48 o 
 -19   5   7      132.99      137.17    116.42 o 
 -17   5   7     2096.34     2045.71    223.08 o 
 -15   5   7     1360.16     1759.28    197.77 o 
 -13   5   7     2539.33     2804.06    232.65 o 
 -11   5   7      778.40      522.75    110.48 o 
  -9   5   7     2292.69     2432.13    197.50 o 
  -7   5   7     2602.31     2381.25    189.71 o 
  -5   5   7      392.27      465.67    102.01 o 
  -3   5   7     1962.40     1776.22    137.56 o 
  -1   5   7     1238.62      843.72    232.16 o 
   1   5   7     1786.84     1812.20    236.37 o 
   3   5   7     1913.46     1602.19    244.79 o 
   5   5   7       87.00       75.78    146.04 o 
   7   5   7      476.37      616.47    203.91 o 
   9   5   7       60.88       65.03    169.82 o 
 -20   6   7      992.81     1101.07    195.84 o 
 -18   6   7        1.51       67.90    102.41 o 
 -16   6   7       37.84       85.67     96.42 o 
 -14   6   7       20.89      -12.36     83.94 o 
 -12   6   7     1539.12     1947.75    248.39 o 
 -10   6   7     5657.79     5830.01    304.11 o 
  -8   6   7       12.61       31.76     78.62 o 
  -6   6   7      785.84      907.18    130.71 o 
  -4   6   7      299.31      355.06     94.08 o 
  -2   6   7        1.74        7.04     69.43 o 
   0   6   7     3669.82     3752.64    331.37 o 
   2   6   7      155.66      153.90    128.19 o 
   4   6   7     1011.96      895.96    202.99 o 
   6   6   7      301.42      405.03    178.32 o 
   8   6   7        3.46       42.02    166.49 o 
 -21   7   7      575.26      511.54    187.10 o 
 -19   7   7     1200.35     1071.92    232.15 o 
 -17   7   7      521.82      498.47    137.33 o 
 -15   7   7     2510.42     2562.12    240.21 o 
 -13   7   7      574.94      181.45    130.67 o 
 -11   7   7     4657.74     5844.87    452.23 o 
  -9   7   7     2783.52     2410.56    205.63 o 
  -7   7   7       45.08       52.55     82.88 o 
  -5   7   7     1334.60     1150.30    184.84 o 
  -3   7   7       56.86      197.24     87.30 o 
  -1   7   7      458.44      494.48    114.45 o 
   1   7   7       56.33       72.07    115.14 o 
   3   7   7      338.47      264.89    146.69 o 
   5   7   7      317.35      249.61    157.11 o 
   7   7   7       17.39        2.89    144.35 o 
 -20   8   7      331.93      379.84    128.59 o 
 -18   8   7      169.11      227.95    114.04 o 
 -16   8   7      455.80      597.45    174.10 o 
 -14   8   7     2030.82     1474.49    234.61 o 
 -12   8   7     3206.53     2748.60    300.76 o 
 -10   8   7     8737.46     9805.92    645.45 o 
  -8   8   7     6968.80     6622.53    408.80 o 
  -6   8   7     3252.08     2817.64    190.88 o 
  -4   8   7       40.16       98.13     67.17 o 
  -2   8   7      225.45      289.61     98.49 o 
   0   8   7      256.09      594.12    163.73 o 
   2   8   7        2.69      -47.88    107.14 o 
   4   8   7     1210.08      950.99    212.58 o 
   6   8   7     1020.59     1209.94    248.88 o 
   8   8   7      233.32      201.39    184.17 o 
 -19   9   7       40.38      -81.30     94.41 o 
 -17   9   7      140.89      121.58    103.21 o 
 -15   9   7       32.24       77.20    116.45 o 
 -13   9   7     2381.25     3090.56    269.81 o 
 -11   9   7     2774.40     2305.50    229.55 o 
  -9   9   7       20.39       68.37     76.43 o 
  -7   9   7      244.23      198.90     84.55 o 
  -5   9   7      100.92      149.67     79.37 o 
  -3   9   7     1340.04     1517.61    176.33 o 
  -1   9   7      589.25      369.16    115.33 o 
   1   9   7      611.75      498.62    163.97 o 
   3   9   7      172.73      210.26    143.82 o 
   5   9   7       30.51       34.13    142.63 o 
   7   9   7      720.79      540.24    208.31 o 
 -18  10   7      218.11      261.32    122.80 o 
 -16  10   7     2374.91     2423.49    257.40 o 
 -14  10   7     2318.78     2641.76    253.49 o 
 -12  10   7     2240.92     1973.03    219.40 o 
 -10  10   7     6524.15     6896.66    373.49 o 
  -8  10   7     3012.14     2539.92    196.05 o 
  -6  10   7     4750.53     5450.29    270.27 o 
  -4  10   7      216.17      255.14    100.29 o 
  -2  10   7       32.90       36.42     86.05 o 
   0  10   7      151.82       75.39    116.36 o 
   2  10   7      479.00      717.23    198.92 o 
   4  10   7     1528.00     1563.14    270.75 o 
   6  10   7      265.35      233.66    168.43 o 
 -19  11   7      231.79      185.84    125.30 o 
 -17  11   7      134.80      156.56    126.00 o 
 -15  11   7     3827.03     4098.44    321.03 o 
 -13  11   7      236.75      211.95    113.93 o 
 -11  11   7      280.43      156.43    109.73 o 
  -9  11   7       22.27       65.81     90.75 o 
  -7  11   7       58.76       83.13     81.93 o 
  -5  11   7     2384.02     2492.17    222.92 o 
  -3  11   7      326.29      359.67    120.05 o 
  -1  11   7      135.58      214.89    103.29 o 
   1  11   7      382.74      398.47    156.66 o 
   3  11   7      240.96      250.79    157.40 o 
   5  11   7      354.64      355.84    183.91 o 
 -18  12   7      122.47       70.10    138.90 o 
 -16  12   7      117.70       99.38    125.34 o 
 -14  12   7      841.25      575.10    154.77 o 
 -12  12   7      260.39      414.73    137.39 o 
 -10  12   7      158.56      206.82    107.43 o 
  -8  12   7      957.48     1217.37    173.38 o 
  -6  12   7      198.99      201.88    111.55 o 
  -4  12   7      418.31      247.94    109.75 o 
  -2  12   7      205.00      284.06    111.88 o 
   0  12   7       44.26       68.95    100.20 o 
   2  12   7      396.85      465.48    176.03 o 
   4  12   7       60.70      -61.21    137.63 o 
   6  12   7       58.13      122.15    166.64 o 
 -17  13   7     2221.01     2679.28    363.01 o 
 -15  13   7      268.24      319.53    165.32 o 
 -13  13   7     2617.77     2347.09    332.88 o 
 -11  13   7      431.45      288.31    143.60 o 
  -9  13   7      876.77      721.74    182.22 o 
  -7  13   7     4085.08     4474.95    315.20 o 
  -5  13   7      109.39       91.61    100.41 o 
  -3  13   7     3809.43     3945.13    303.87 o 
  -1  13   7       15.33       27.55     94.49 o 
   1  13   7     1080.38      903.69    213.53 o 
   3  13   7      829.34      702.28    211.62 o 
   5  13   7      596.47      552.07    203.34 o 
 -16  14   7      199.06      270.44    191.58 o 
 -14  14   7      554.19      567.05    199.17 o 
 -12  14   7     2223.84     1943.25    347.99 o 
 -10  14   7      313.74      330.86    168.34 o 
  -8  14   7      670.29      397.06    228.63 o 
  -6  14   7       87.60        6.07     98.47 o 
  -4  14   7      496.01      235.36    141.79 o 
  -2  14   7     1246.36     1198.60    189.46 o 
   0  14   7       50.45      -73.15    100.46 o 
   2  14   7      264.11      392.06    177.38 o 
   4  14   7      203.42       29.76    152.51 o 
 -15  15   7      893.91      770.81    231.82 o 
 -13  15   7       22.18       30.01    171.60 o 
 -11  15   7      426.81      403.81    237.19 o 
  -9  15   7      173.86      273.72    142.72 o 
  -7  15   7     1266.87     1076.41    212.89 o 
  -5  15   7     1790.32     1827.71    222.46 o 
  -3  15   7        6.70       -3.74    110.43 o 
  -1  15   7     1357.01     1402.77    207.35 o 
   1  15   7      583.20      470.43    185.55 o 
   3  15   7      285.32      193.24    169.45 o 
 -14  16   7      533.01      621.41    218.55 o 
 -12  16   7     1081.94      740.29    236.52 o 
 -10  16   7     2296.04     2242.80    469.35 o 
  -8  16   7       31.95      117.39    146.04 o 
  -6  16   7     1023.28     1255.44    234.38 o 
  -4  16   7      471.75      590.25    200.64 o 
  -2  16   7      329.52      476.45    146.57 o 
   0  16   7      420.88      380.92    146.54 o 
   2  16   7        4.26        0.78    150.97 o 
 -13  17   7       11.50       -8.74    158.27 o 
 -11  17   7       30.36       56.37    168.20 o 
  -9  17   7       35.06       64.55    145.61 o 
  -7  17   7      358.25      196.05    153.65 o 
  -5  17   7        0.41       26.19    192.37 o 
  -3  17   7        0.81       -6.15    114.88 o 
  -1  17   7      106.75       50.58    122.18 o 
   1  17   7      308.95      289.07    252.81 o 
 -12  18   7      269.68      363.88    204.99 o 
 -10  18   7     1166.34     1056.26    257.03 o 
  -8  18   7      256.17      114.32    164.52 o 
  -6  18   7      237.75      121.16    159.79 o 
  -4  18   7      127.97       91.65    204.46 o 
  -2  18   7      119.81       41.08    144.55 o 
  -9  19   7      167.58       67.48    198.42 o 
  -7  19   7       86.32      273.05    173.33 o 
  -5  19   7      281.31      236.69    241.73 o 
 -22   0   8      102.43      -85.61    192.37 o 
 -20   0   8      661.34     1021.30    314.25 o 
 -18   0   8     1948.56     1357.70    335.40 o 
 -16   0   8     1399.44     1481.59    334.39 o 
 -14   0   8     7833.26     7441.17    668.78 o 
 -12   0   8      469.84      678.85    230.65 o 
 -10   0   8     4177.21     3459.72    434.10 o 
  -8   0   8      809.13      687.96    151.68 o 
  -6   0   8     5456.00     5421.19    360.07 o 
  -4   0   8     7623.97     8321.86    457.77 o 
  -2   0   8      167.14      104.75    138.99 o 
   0   0   8     3366.10     3625.91    475.40 o 
   2   0   8        4.76       -1.01    172.23 o 
   4   0   8     2745.22     3096.12    504.61 o 
   6   0   8     2234.44     2256.12    471.37 o 
 -21   1   8        5.83        6.68    140.97 o 
 -19   1   8     1436.28     1676.10    266.91 o 
 -17   1   8      337.69      289.25    129.43 o 
 -15   1   8     2079.98     2153.44    361.08 o 
 -13   1   8      132.91      186.07    118.93 o 
 -11   1   8      187.59      105.73    122.46 o 
  -9   1   8     3553.94     3846.60    204.62 o 
  -7   1   8       12.20      -38.02     58.78 o 
  -5   1   8     8086.75     8492.56    344.58 o 
  -3   1   8      458.95      328.95    118.72 o 
  -1   1   8      503.42      455.08    138.84 o 
   1   1   8      447.21      457.19    147.40 o 
   3   1   8     1157.34     1313.02    242.48 o 
   5   1   8      668.66      721.93    233.17 o 
   7   1   8      134.99      158.72    196.38 o 
 -22   2   8      732.24     1277.49    259.97 o 
 -20   2   8      112.28       74.53    137.45 o 
 -18   2   8      400.01      488.30    168.18 o 
 -16   2   8     3715.29     3024.32    321.94 o 
 -14   2   8       57.70       34.60    113.58 o 
 -12   2   8     2581.61     2860.11    297.34 o 
 -10   2   8      385.25      425.65    109.88 o 
  -8   2   8     3366.50     3299.84    206.87 o 
  -6   2   8     1313.31     1550.41    135.82 o 
  -4   2   8       21.50       16.06     61.59 o 
  -2   2   8     2255.39     2358.64    283.02 o 
   0   2   8     1966.47     1685.20    234.49 o 
   2   2   8     1476.31     1483.47    245.83 o 
   4   2   8      570.36      346.98    175.48 o 
   6   2   8      454.19      610.24    215.11 o 
 -21   3   8      682.42      782.06    181.02 o 
 -19   3   8      317.06      243.25    125.52 o 
 -17   3   8      833.98      959.79    160.37 o 
 -15   3   8       51.88       46.39     87.79 o 
 -13   3   8      816.13     1017.47    205.82 o 
 -11   3   8     1711.96     1527.09    225.40 o 
  -9   3   8     1375.28     1545.60    188.63 o 
  -7   3   8     3604.48     3521.77    199.53 o 
  -5   3   8      334.07      321.09     93.97 o 
  -3   3   8     3832.48     3382.20    304.95 o 
  -1   3   8     1265.77     1285.18    300.14 o 
   1   3   8      417.36      631.51    276.98 o 
   3   3   8      563.94      431.08    258.85 o 
   5   3   8       59.37      168.65    161.51 o 
   7   3   8      115.34       65.12    188.00 o 
 -20   4   8       96.76      120.73    120.81 o 
 -18   4   8      125.24      185.10    115.25 o 
 -16   4   8       93.71       18.92     95.38 o 
 -14   4   8      312.18      339.45    148.13 o 
 -12   4   8     1592.17     1632.91    238.16 o 
 -10   4   8      785.62      811.01    132.91 o 
  -8   4   8        4.01       65.60     68.14 o 
  -6   4   8      535.90      418.66    110.94 o 
  -4   4   8      763.05      712.76    118.29 o 
  -2   4   8      789.10      815.79    180.79 o 
   0   4   8       17.44       17.08    115.65 o 
   2   4   8      445.32      381.57    165.28 o 
   4   4   8       38.08       -7.86    139.76 o 
   6   4   8        3.64      -38.27    242.73 o 
 -21   5   8      371.54      417.54    151.85 o 
 -19   5   8      406.23      271.48    130.82 o 
 -17   5   8      235.89      143.73    105.71 o 
 -15   5   8       85.38        9.21    108.14 o 
 -13   5   8       26.07       11.69    107.48 o 
 -11   5   8      432.69      494.98    154.67 o 
  -9   5   8     1915.89     1752.23    181.29 o 
  -7   5   8     2081.15     2224.90    198.95 o 
  -5   5   8      310.91      272.96     98.57 o 
  -3   5   8      159.27      264.22     96.10 o 
  -1   5   8      849.84      875.94    177.70 o 
   1   5   8     1136.32     1082.35    214.49 o 
   3   5   8      429.18      397.09    224.60 o 
   5   5   8      169.17       67.78    152.41 o 
   7   5   8       65.18      143.53    187.58 o 
 -20   6   8      666.24      706.78    168.89 o 
 -18   6   8     1480.87     1225.45    193.00 o 
 -16   6   8     1012.62     1554.65    250.30 o 
 -14   6   8      578.83      646.12    168.04 o 
 -12   6   8     9102.09     8998.83    520.33 o 
 -10   6   8     2408.45     2609.14    222.82 o 
  -8   6   8      484.14      669.14    129.20 o 
  -6   6   8       24.49       98.82     88.48 o 
  -4   6   8       45.75      148.79     90.40 o 
  -2   6   8     1952.68     1935.18    285.54 o 
   0   6   8     1165.86     1060.76    207.34 o 
   2   6   8     1809.72     2064.40    284.32 o 
   4   6   8        8.29      -24.54    140.62 o 
   6   6   8       86.48       33.68    159.06 o 
 -19   7   8      255.31      310.03    138.53 o 
 -17   7   8      288.28      393.22    132.57 o 
 -15   7   8      339.57      200.77    162.66 o 
 -13   7   8     2655.59     2321.88    283.13 o 
 -11   7   8      366.32      404.99    123.46 o 
  -9   7   8      414.94      635.47    132.20 o 
  -7   7   8      232.30      117.71     92.61 o 
  -5   7   8     5333.32     5352.38    383.94 o 
  -3   7   8      664.83      676.13    137.64 o 
  -1   7   8      724.13      665.02    174.60 o 
   1   7   8      268.83      289.95    151.81 o 
   3   7   8      219.32      125.59    149.98 o 
   5   7   8       11.21       25.09    147.42 o 
 -20   8   8      775.39      772.54    167.55 o 
 -18   8   8      437.62      569.90    196.56 o 
 -16   8   8       47.96      126.10    132.19 o 
 -14   8   8     4616.10     5128.37    423.89 o 
 -12   8   8     1640.31     1277.89    246.76 o 
 -10   8   8     3801.42     4455.07    297.18 o 
  -8   8   8      576.40      712.96    167.49 o 
  -6   8   8      345.24      319.65     97.71 o 
  -4   8   8     2019.84     2242.50    213.28 o 
  -2   8   8      645.34      548.24    160.38 o 
   0   8   8     2609.06     2572.55    301.55 o 
   2   8   8       50.03      -70.92    122.59 o 
   4   8   8      199.22      391.54    180.03 o 
   6   8   8      244.74      175.81    171.19 o 
 -19   9   8     1782.18     1482.08    200.68 o 
 -17   9   8        7.05      -47.13    106.57 o 
 -15   9   8     2201.46     2282.00    250.27 o 
 -13   9   8       20.06      -37.56     93.02 o 
 -11   9   8      135.03       90.57     98.91 o 
  -9   9   8     1191.70     1425.72    159.12 o 
  -7   9   8      929.56     1241.29    146.91 o 
  -5   9   8      432.14      495.03    161.55 o 
  -3   9   8      144.40      114.45     93.92 o 
  -1   9   8     3091.74     2734.66    312.76 o 
   1   9   8     1828.08     1813.88    275.01 o 
   3   9   8      305.81      409.01    206.48 o 
   5   9   8     1413.47     1563.74    446.19 o 
 -18  10   8        0.15     -111.30    111.30 o 
 -16  10   8        0.03      -17.47    116.21 o 
 -14  10   8      664.89      853.22    177.38 o 
 -12  10   8      890.77     1285.74    188.90 o 
 -10  10   8     2411.89     2874.27    222.57 o 
  -8  10   8      303.95      355.69    102.60 o 
  -6  10   8      385.67      409.34    102.10 o 
  -4  10   8       67.84       86.89     98.13 o 
  -2  10   8     1043.29     1045.26    241.73 o 
   0  10   8     1101.90     1059.13    217.13 o 
   2  10   8       26.29      110.76    144.49 o 
   4  10   8       32.59      -35.48    151.28 o 
 -19  11   8       51.43      125.84    138.91 o 
 -17  11   8     1712.35     1680.04    280.61 o 
 -15  11   8      513.52      538.34    163.15 o 
 -13  11   8     1077.51     1464.13    209.92 o 
 -11  11   8      893.65      870.65    163.82 o 
  -9  11   8       55.67      144.63     91.89 o 
  -7  11   8     1014.96     1129.40    145.47 o 
  -5  11   8       18.33       52.59    128.62 o 
  -3  11   8     2019.38     1949.20    218.19 o 
  -1  11   8     1426.21     1242.16    233.45 o 
   1  11   8      232.29      134.09    141.38 o 
   3  11   8      860.29      712.11    263.89 o 
 -18  12   8      827.22      814.42    194.54 o 
 -16  12   8     1052.16      837.59    275.97 o 
 -14  12   8      304.90      309.21    133.88 o 
 -12  12   8      515.79      622.95    152.10 o 
 -10  12   8      165.84      235.66    115.73 o 
  -8  12   8     2046.05     2060.94    224.09 o 
  -6  12   8      684.58      616.63    156.63 o 
  -4  12   8      287.97      413.89    131.98 o 
  -2  12   8     1248.29     1372.06    197.75 o 
   0  12   8      102.35      251.67    156.27 o 
   2  12   8      195.89      115.47    157.63 o 
 -17  13   8        0.09       25.25    131.47 o 
 -15  13   8      167.04      217.16    147.98 o 
 -13  13   8       11.06      -40.04    117.16 o 
 -11  13   8      624.63      627.10    182.70 o 
  -9  13   8      473.31      513.10    172.85 o 
  -7  13   8        4.88      -16.75    107.51 o 
  -5  13   8      130.58      208.18    153.98 o 
  -3  13   8       39.35      118.06    110.36 o 
  -1  13   8       42.27       -1.43    124.02 o 
   1  13   8      170.71      107.46    159.23 o 
   3  13   8        0.11      -39.85    157.32 o 
 -16  14   8      550.87      711.79    229.00 o 
 -14  14   8      441.16      303.08    182.22 o 
 -12  14   8      142.37       35.97    143.12 o 
 -10  14   8      229.51      219.42    170.22 o 
  -8  14   8     3170.05     3172.21    287.11 o 
  -6  14   8     1525.03     1599.11    265.61 o 
  -4  14   8      437.10      388.62    143.21 o 
  -2  14   8      336.37      449.28    146.18 o 
   0  14   8      124.93      174.47    157.53 o 
   2  14   8      324.52      398.95    190.07 o 
 -15  15   8        3.22      115.65    179.80 o 
 -13  15   8      368.70      386.84    210.60 o 
 -11  15   8      266.85      369.95    183.53 o 
  -9  15   8       79.60      148.18    150.58 o 
  -7  15   8      869.10      878.98    178.53 o 
  -5  15   8      195.75      248.45    168.16 o 
  -3  15   8      883.12      990.72    192.27 o 
  -1  15   8       68.80      -17.46    133.84 o 
   1  15   8        4.36       21.30    151.69 o 
 -14  16   8      257.89      245.76    282.02 o 
 -12  16   8       41.59      -41.23    166.29 o 
 -10  16   8      265.93      225.20    171.86 o 
  -8  16   8       52.54        5.14    136.01 o 
  -6  16   8        0.45      120.83    157.40 o 
  -4  16   8       18.68       36.45    124.02 o 
  -2  16   8       19.90       97.42    117.24 o 
 -11  17   8      713.18      478.96    208.45 o 
  -9  17   8      543.99      722.25    227.54 o 
  -7  17   8        9.81       65.67    146.55 o 
  -5  17   8     1567.03     1519.86    392.81 o 
  -3  17   8       51.91       46.44    122.62 o 
  -8  18   8       29.43      229.64    254.82 o 
  -6  18   8       49.76      -97.70    211.51 o 
 -21   1   9       26.49       89.01    164.17 o 
 -19   1   9      286.76      535.34    182.06 o 
 -17   1   9      775.75      739.25    188.86 o 
 -15   1   9     1548.43     1484.80    249.54 o 
 -13   1   9     1547.89     1689.21    252.53 o 
 -11   1   9       77.67      165.20    125.87 o 
  -9   1   9     2161.30     2323.95    209.02 o 
  -7   1   9     2139.74     2206.26    172.98 o 
  -5   1   9     2282.69     2976.85    378.71 o 
  -3   1   9     1461.39     1488.73    225.92 o 
  -1   1   9      591.56      705.63    179.13 o 
   1   1   9     2080.97     1932.82    281.70 o 
   3   1   9      939.88      992.90    247.67 o 
   5   1   9      758.64      870.09    261.53 o 
 -20   2   9      176.12      364.16    258.35 o 
 -18   2   9     1087.56     1170.33    230.35 o 
 -16   2   9       95.23       87.21    114.66 o 
 -14   2   9     4340.81     4152.97    578.13 o 
 -12   2   9        7.00       43.37    125.32 o 
 -10   2   9     2467.46     2221.38    265.94 o 
  -8   2   9     1101.41     1093.86    128.52 o 
  -6   2   9       38.44      -15.41     67.16 o 
  -4   2   9     2544.42     3199.22    398.35 o 
  -2   2   9      326.80      132.55    118.51 o 
   0   2   9      661.17      654.88    181.24 o 
   2   2   9      140.20      131.84    141.09 o 
   4   2   9      229.08      201.29    197.61 o 
 -21   3   9      616.63      872.27    225.71 o 
 -19   3   9      164.90      291.34    162.47 o 
 -17   3   9      372.27      323.32    147.09 o 
 -15   3   9       15.15       38.75    127.80 o 
 -13   3   9      396.00      238.21    133.75 o 
 -11   3   9      305.83      350.34    149.95 o 
  -9   3   9       67.95       52.60     90.96 o 
  -7   3   9     3004.29     3233.29    205.49 o 
  -5   3   9      358.14      215.37    103.41 o 
  -3   3   9       80.95      215.29    126.56 o 
  -1   3   9      653.75      639.13    216.04 o 
   1   3   9      155.12      193.60    147.42 o 
   3   3   9      767.04      835.15    235.73 o 
   5   3   9       12.37      -14.81    174.05 o 
 -20   4   9      655.51      488.75    189.72 o 
 -18   4   9      119.15      120.37    140.22 o 
 -16   4   9     1728.80     1781.58    266.72 o 
 -14   4   9      441.69      341.59    158.10 o 
 -12   4   9     4314.68     3878.50    356.18 o 
 -10   4   9     1859.24     1724.35    190.50 o 
  -8   4   9      775.18      850.82    125.21 o 
  -6   4   9      863.07     1144.51    132.77 o 
  -4   4   9     1142.16     1095.09    218.56 o 
  -2   4   9     2475.57     3142.45    478.42 o 
   0   4   9      247.29      632.52    275.97 o 
   2   4   9      613.17      828.26    218.62 o 
   4   4   9      541.24      588.27    210.78 o 
 -21   5   9      578.94      683.35    244.25 o 
 -19   5   9       48.72      -42.07    140.62 o 
 -17   5   9     1157.17     1682.19    273.78 o 
 -15   5   9      307.77      394.40    164.06 o 
 -13   5   9      686.71      567.56    177.84 o 
 -11   5   9     3010.99     3102.87    348.99 o 
  -9   5   9      903.82     1053.94    160.21 o 
  -7   5   9     5893.19     6555.63    294.81 o 
  -5   5   9     1898.79     1875.85    246.37 o 
  -1   5   9     1676.39     2022.45    396.84 o 
   1   5   9       24.35      145.04    229.64 o 
   3   5   9      744.22     1138.13    390.79 o 
 -20   6   9        4.50       62.85    127.51 o 
 -18   6   9      222.73       79.68    225.61 o 
 -16   6   9      696.94      918.00    207.75 o 
 -14   6   9     1502.63     1683.96    259.38 o 
 -12   6   9        9.54      129.19    127.72 o 
 -10   6   9     1289.30     1370.81    179.49 o 
  -8   6   9      106.61      104.70    100.22 o 
  -6   6   9       21.67       44.61     92.55 o 
  -4   6   9      848.33      778.56    269.93 o 
  -2   6   9      301.10      357.55    220.58 o 
   0   6   9      897.21      848.06    299.14 o 
   2   6   9        0.47     -155.11    204.46 o 
   4   6   9       54.59      -85.61    223.60 o 
 -19   7   9     1058.15     1369.26    265.88 o 
 -17   7   9       74.11       53.95    135.36 o 
 -15   7   9      128.88      230.37    151.14 o 
 -13   7   9     2201.53     2195.69    292.97 o 
 -11   7   9      535.48      374.98    124.90 o 
  -9   7   9     3637.37     3957.81    341.74 o 
  -7   7   9     1253.60     1274.26    173.36 o 
  -5   7   9     6270.12     5883.56    341.41 o 
  -3   7   9     2406.14     2271.57    279.85 o 
  -1   7   9      635.89      491.70    179.32 o 
   1   7   9     2369.96     2328.85    311.65 o 
   3   7   9      179.17      135.97    242.73 o 
 -20   8   9      126.41       95.68    243.74 o 
 -18   8   9      261.31      216.64    158.96 o 
 -16   8   9       14.11       59.57    148.10 o 
 -14   8   9      117.51      149.49    148.39 o 
 -12   8   9     1813.34     2153.09    328.85 o 
 -10   8   9      375.22      317.28    119.93 o 
  -8   8   9       10.72      114.11    137.03 o 
  -6   8   9      236.97      422.23    157.03 o 
  -4   8   9     2427.99     2329.08    284.31 o 
  -2   8   9       76.64       51.37    118.22 o 
   0   8   9      117.58      198.93    151.45 o 
   2   8   9      118.08      145.18    162.68 o 
 -19   9   9       50.59       55.22    143.58 o 
 -17   9   9      120.79      190.81    143.26 o 
 -15   9   9       83.96      -26.19    206.48 o 
 -13   9   9      180.87      392.81    257.84 o 
 -11   9   9       52.07       21.29     91.77 o 
  -9   9   9        3.61      150.89     98.45 o 
  -7   9   9       36.21      -29.76     86.85 o 
  -5   9   9      137.12      178.83    110.50 o 
  -3   9   9      538.13      349.86    158.03 o 
  -1   9   9       65.45       60.94    138.88 o 
   1   9   9        2.14     -135.35    135.35 o 
   3   9   9       18.33      133.25    163.31 o 
 -18  10   9      591.36      594.32    181.51 o 
 -16  10   9      728.49      467.57    162.52 o 
 -14  10   9      840.84      747.75    180.05 o 
 -12  10   9       40.45       11.30     98.89 o 
 -10  10   9      103.74      122.18     98.54 o 
  -8  10   9      506.67      792.79    138.04 o 
  -6  10   9     1490.35     1336.91    241.77 o 
  -4  10   9     2183.92     2609.99    328.64 o 
  -2  10   9     1093.10     1142.99    240.47 o 
   0  10   9      324.49      357.90    173.23 o 
   2  10   9      108.01      267.75    181.57 o 
 -17  11   9        6.02       50.66    137.52 o 
 -15  11   9       75.14      141.15    143.03 o 
 -13  11   9        4.79      -75.72    111.19 o 
 -11  11   9       43.43      -46.13     92.12 o 
  -9  11   9     3612.92     4460.53    283.59 o 
  -7  11   9     1715.26     1607.19    279.50 o 
  -5  11   9      803.97      777.53    166.47 o 
  -3  11   9      160.59      288.38    156.51 o 
  -1  11   9      400.06      376.59    176.56 o 
   1  11   9      610.06      495.93    205.47 o 
 -16  12   9     1174.50     1366.81    222.06 o 
 -14  12   9        1.23       40.18    136.52 o 
 -12  12   9     1648.35     1825.76    233.72 o 
 -10  12   9      512.09      720.85    144.34 o 
  -8  12   9      143.65      200.94    107.52 o 
  -6  12   9     1495.68     1531.23    267.68 o 
  -4  12   9       10.45       25.43    110.70 o 
  -2  12   9      816.31      807.97    226.65 o 
   0  12   9      169.00      159.65    167.43 o 
 -15  13   9      715.06      761.05    185.50 o 
 -13  13   9       56.32      113.12    127.47 o 
 -11  13   9      739.57      978.47    185.04 o 
  -9  13   9      371.23      372.59    146.55 o 
  -7  13   9     3348.59     2806.24    348.61 o 
  -5  13   9      927.22     1132.62    192.80 o 
  -3  13   9      296.92      258.19    172.48 o 
  -1  13   9      495.14      534.51    209.21 o 
 -14  14   9       67.33       58.82    156.57 o 
 -12  14   9      427.00      395.65    179.40 o 
 -10  14   9      155.83      100.84    162.08 o 
  -8  14   9       14.80      109.91    128.41 o 
  -6  14   9      175.68      278.19    178.58 o 
  -4  14   9      190.53      153.00    129.42 o 
  -2  14   9       49.02       10.60    169.71 o 
 -13  15   9      244.55      218.01    176.32 o 
 -11  15   9        4.66      118.14    180.56 o 
  -9  15   9     1608.18     1782.74    434.10 o 
  -7  15   9        2.02       -6.16    148.30 o 
  -5  15   9       19.65      159.96    134.05 o 
  -3  15   9       73.96      190.65    168.03 o 
 -10  16   9      213.27      311.13    199.66 o 
  -8  16   9      259.10      380.72    278.99 o 
  -6  16   9      243.42      307.01    192.29 o 
 -20   0  10        4.27      127.91    220.58 o 
 -18   0  10     3864.06     3977.42    589.21 o 
 -16   0  10        5.83      154.10    216.55 o 
 -14   0  10     1448.03     1377.85    351.51 o 
 -12   0  10      284.70      226.62    203.45 o 
 -10   0  10       10.61       -1.01    165.18 o 
  -8   0  10     6702.03     7494.18    459.75 o 
  -6   0  10        8.95      142.01    207.48 o 
  -4   0  10     3698.17     2702.31    440.14 o 
  -2   0  10      210.74      304.17    221.58 o 
   0   0  10      178.32      266.91    228.63 o 
   2   0  10      707.13      961.87    335.40 o 
 -21   1  10       16.53      118.46    152.88 o 
 -19   1  10      491.41      820.75    224.12 o 
 -17   1  10      976.98      688.41    206.89 o 
 -15   1  10       95.13       34.81    137.90 o 
 -13   1  10     2075.32     1602.01    258.08 o 
 -11   1  10      352.28      304.60    152.39 o 
  -9   1  10     1437.79     1500.66    183.50 o 
  -7   1  10       38.65      -10.62     88.33 o 
  -5   1  10     1162.41      993.57    205.31 o 
  -3   1  10     2906.33     3179.39    350.31 o 
  -1   1  10       16.06       50.61    131.59 o 
   1   1  10      422.82      511.46    195.46 o 
 -20   2  10      371.84      396.84    245.76 o 
 -18   2  10       14.56        8.97    142.40 o 
 -16   2  10     1912.77     2042.16    298.02 o 
 -14   2  10       11.49       -3.67    131.70 o 
 -12   2  10      143.38      189.62    131.72 o 
 -10   2  10      272.74      222.88    143.84 o 
  -8   2  10      417.57      376.60    102.28 o 
  -6   2  10     2941.28     2642.95    296.26 o 
  -4   2  10        3.78     -102.37    102.37 o 
  -2   2  10     1270.70     1074.56    231.46 o 
   0   2  10      254.52      192.50    150.34 o 
   2   2  10       64.84       32.19    149.34 o 
 -19   3  10      461.14      336.99    178.54 o 
 -17   3  10      833.55     1088.46    239.39 o 
 -15   3  10     2970.52     2748.37    334.26 o 
 -13   3  10      479.48      324.37    154.86 o 
 -11   3  10     5626.55     5215.06    415.43 o 
  -9   3  10      540.20      453.05    131.99 o 
  -7   3  10     1797.43     1977.66    208.90 o 
  -5   3  10     1943.82     2572.21    413.96 o 
  -3   3  10      615.48      655.55    190.86 o 
  -1   3  10     1698.07     1744.00    283.88 o 
   1   3  10       86.06      105.67    148.53 o 
 -20   4  10      103.07       55.62    143.23 o 
 -18   4  10        0.76      -41.28    140.93 o 
 -16   4  10        5.29        7.00    140.26 o 
 -14   4  10        2.15       60.77    137.58 o 
 -12   4  10      570.21      475.66    171.36 o 
 -10   4  10        4.03       12.47    100.04 o 
  -8   4  10      112.70       61.71    103.58 o 
  -6   4  10        4.03      -42.62    109.54 o 
  -4   4  10       18.61        7.81    116.69 o 
  -2   4  10      246.25       81.20    157.63 o 
   0   4  10       84.50       74.51    140.24 o 
   2   4  10        2.86      -85.32    145.04 o 
 -19   5  10       96.05      246.93    163.02 o 
 -17   5  10       50.70       69.31    137.37 o 
 -15   5  10      669.71      492.13    239.71 o 
 -13   5  10     1551.59     1417.48    247.80 o 
 -11   5  10     2873.35     2772.24    316.84 o 
  -9   5  10      749.69      942.06    162.10 o 
  -7   5  10        6.56       76.49     95.45 o 
  -5   5  10       76.88      148.99    122.89 o 
  -3   5  10       81.74       -2.99    120.71 o 
  -1   5  10      482.30      684.28    204.35 o 
   1   5  10       62.66        3.77    147.78 o 
 -20   6  10      520.01      806.76    339.43 o 
 -18   6  10        6.19       -3.04    147.81 o 
 -16   6  10       98.86       98.69    149.75 o 
 -14   6  10      381.57      497.43    187.13 o 
 -12   6  10     3540.25     3677.15    382.23 o 
 -10   6  10     2662.02     3270.50    273.43 o 
  -8   6  10      396.19      467.52    166.82 o 
  -6   6  10     1029.22     1137.44    215.20 o 
  -4   6  10      666.28      396.84    248.78 o 
  -2   6  10     1500.90     1635.69    403.89 o 
   0   6  10      736.03      855.11    325.32 o 
 -19   7  10       57.45       36.64    132.21 o 
 -17   7  10       57.42      -12.96    148.45 o 
 -15   7  10        0.66      -50.97    136.09 o 
 -13   7  10      470.05      513.70    174.48 o 
 -11   7  10     1509.41     1583.04    206.77 o 
  -9   7  10      819.90      494.48    143.61 o 
  -7   7  10      519.61      620.18    189.17 o 
  -5   7  10      235.63      332.37    223.60 o 
  -3   7  10       68.99       54.39    216.55 o 
  -1   7  10       56.67      -29.21    186.33 o 
   1   7  10       23.85       20.14    198.42 o 
 -18   8  10     1342.72     1676.96    297.33 o 
 -16   8  10       47.72      127.34    153.73 o 
 -14   8  10      931.04      765.46    212.96 o 
 -12   8  10      620.45      669.97    201.44 o 
 -10   8  10      334.35      241.22    128.20 o 
  -8   8  10     2257.62     2911.80    334.01 o 
  -6   8  10      387.64      237.00    156.68 o 
  -4   8  10     1827.09     2497.85    471.37 o 
  -2   8  10       48.66       87.63    233.67 o 
   0   8  10      132.93      147.05    237.70 o 
 -17   9  10       37.40      135.97    239.71 o 
 -15   9  10       10.92       58.42    243.74 o 
 -13   9  10     2907.02     3184.76    523.74 o 
 -11   9  10     1518.66     1249.51    172.47 o 
  -9   9  10     4758.37     5124.70    303.98 o 
  -7   9  10      813.33      765.50    208.16 o 
  -5   9  10      241.82      215.54    234.68 o 
  -3   9  10     1273.61     1352.67    384.75 o 
  -1   9  10       44.23      151.08    239.71 o 
 -16  10  10      540.19      652.03    188.58 o 
 -14  10  10      116.91      278.41    154.61 o 
 -12  10  10       55.03       32.05    126.65 o 
 -10  10  10      234.11      204.40    116.72 o 
  -8  10  10     1163.75     1263.45    252.64 o 
  -6  10  10      562.05      488.83    153.31 o 
  -4  10  10       35.40       30.91    149.56 o 
  -2  10  10       14.83      103.71    159.53 o 
 -15  11  10      526.35      630.92    182.42 o 
 -13  11  10       33.12       78.82    124.21 o 
 -11  11  10     1981.52     2089.42    216.20 o 
  -9  11  10      822.37     1004.72    239.90 o 
  -7  11  10     1811.83     1654.99    279.52 o 
  -5  11  10      828.47     1008.49    244.30 o 
  -3  11  10      144.82       90.95    162.71 o 
 -14  12  10      122.86       90.56    134.37 o 
 -12  12  10      182.66      335.69    151.38 o 
 -10  12  10      502.05      552.27    141.43 o 
  -8  12  10      192.18      142.37    180.46 o 
  -6  12  10      427.04      258.20    142.36 o 
  -4  12  10       56.81      144.29    174.85 o 
 -13  13  10       26.16      126.39    140.07 o 
 -11  13  10       15.77       27.24    123.29 o 
  -9  13  10        7.65      -65.05    161.22 o 
  -7  13  10        8.05       31.03    164.37 o 
  -5  13  10        4.70      -44.60    157.11 o 
 -12  14  10      119.42      114.68    177.16 o 
 -10  14  10      834.90      949.39    208.10 o 
  -8  14  10      101.94      207.68    189.78 o 
  -6  14  10      133.07      232.62    148.67 o 
 -19   1  11      547.17      551.61    195.02 o 
 -17   1  11     1273.31     1032.93    351.51 o 
 -15   1  11       73.47      185.66    145.49 o 
 -13   1  11      266.14      240.91    160.48 o 
 -11   1  11      197.02      153.63    151.29 o 
  -9   1  11     4458.80     4247.56    307.77 o 
  -7   1  11     2279.28     2469.38    310.88 o 
  -5   1  11       38.21      329.96    189.35 o 
  -3   1  11       10.97       63.54    159.77 o 
  -1   1  11      116.54      153.00    159.74 o 
 -18   2  11      725.39      803.20    233.94 o 
 -16   2  11      349.53      706.97    211.29 o 
 -14   2  11      486.69      452.84    174.05 o 
 -12   2  11     1464.50     1567.93    262.41 o 
 -10   2  11      189.57       93.79    142.42 o 
  -8   2  11     1849.37     2063.88    278.33 o 
  -6   2  11     1181.44     1006.79    220.50 o 
  -4   2  11     1157.12      924.88    227.29 o 
  -2   2  11      957.94     1220.43    251.67 o 
 -19   3  11      186.71      227.48    221.08 o 
 -17   3  11      164.18      197.14    171.62 o 
 -15   3  11      368.36      228.07    163.07 o 
 -13   3  11      355.88      390.80    174.99 o 
 -11   3  11      969.31      949.86    219.70 o 
  -9   3  11      433.07      384.18    169.45 o 
  -7   3  11       28.44       -0.04    123.63 o 
  -5   3  11       14.81       13.61    134.33 o 
  -3   3  11      225.72      188.61    159.70 o 
  -1   3  11      468.45      572.57    203.22 o 
 -18   4  11       44.00       61.86    164.07 o 
 -16   4  11     1627.24     1399.54    266.15 o 
 -14   4  11      929.29      996.59    228.93 o 
 -12   4  11      336.71      457.90    181.66 o 
 -10   4  11     2009.64     2415.89    307.66 o 
  -8   4  11       12.79       33.24    183.31 o 
  -6   4  11     3363.83     3376.28    363.09 o 
  -4   4  11      640.53      521.11    180.30 o 
  -2   4  11      203.61      328.47    169.69 o 
 -17   5  11       13.54     -113.42    145.67 o 
 -15   5  11     3097.39     3185.49    670.79 o 
 -13   5  11      327.90      211.64    166.36 o 
 -11   5  11      977.17      979.14    220.42 o 
  -9   5  11        5.55       33.02    145.48 o 
  -7   5  11       18.24       18.20    122.97 o 
  -5   5  11      687.74      789.40    205.94 o 
  -3   5  11       17.99       44.18    138.00 o 
  -1   5  11       66.58        3.02    184.32 o 
 -18   6  11      588.32      696.90    225.10 o 
 -16   6  11        0.43       68.54    143.07 o 
 -14   6  11        4.63       79.44    137.09 o 
 -12   6  11       96.23      167.27    154.39 o 
 -10   6  11      171.26      273.97    134.68 o 
  -8   6  11      188.50      222.99    164.78 o 
  -6   6  11      187.19      179.89    153.19 o 
  -4   6  11       56.99       84.49    152.91 o 
  -2   6  11      194.01      341.63    166.46 o 
 -17   7  11     1259.62      941.55    280.50 o 
 -15   7  11      721.87      473.56    197.68 o 
 -13   7  11     3765.69     3703.91    395.49 o 
 -11   7  11      277.52      208.07    162.86 o 
  -9   7  11      285.81      332.34    180.66 o 
  -7   7  11      332.53      457.27    269.93 o 
  -5   7  11      123.22      227.18    159.43 o 
  -3   7  11      396.88      478.32    186.26 o 
 -16   8  11      576.51      608.04    219.80 o 
 -14   8  11     1150.77     1115.11    336.91 o 
 -12   8  11     1134.91     1463.99    270.59 o 
 -10   8  11      384.38      536.91    207.23 o 
  -8   8  11      630.37      671.23    216.87 o 
  -6   8  11      249.42      344.46    260.86 o 
  -4   8  11       85.82        4.03    240.72 o 
 -15   9  11       28.72      135.97    262.88 o 
 -13   9  11      337.76      488.49    288.06 o 
 -11   9  11      327.38      413.51    146.57 o 
  -9   9  11        3.07       44.39    178.25 o 
  -7   9  11      247.05      177.27    252.81 o 
  -5   9  11      248.27      142.01    250.79 o 
 -14  10  11      808.41     1047.63    220.45 o 
 -12  10  11     1246.08     1300.74    224.37 o 
 -10  10  11      434.83      542.33    210.27 o 
  -8  10  11     1234.11     1639.47    294.12 o 
  -6  10  11      623.64      534.82    298.13 o 
 -13  11  11      331.46      364.55    164.20 o 
 -11  11  11       25.04      164.92    180.88 o 
  -9  11  11        2.44        7.06    166.65 o 
  -7  11  11      157.63      264.89    262.88 o 
 -10  12  11      609.57      602.57    246.41 o 
 -16   0  12     1625.19     2111.08    463.31 o 
 -14   0  12      630.18      744.32    315.25 o 
 -12   0  12     2858.34     3963.32    568.06 o 
  -8   0  12     1155.29     1330.51    359.57 o 
  -6   0  12       35.34      598.27    298.13 o 
  -4   0  12       66.25      184.32    264.89 o 
 -17   1  12      900.49      760.02    234.28 o 
 -15   1  12       30.54      -29.75    150.63 o 
 -13   1  12      327.40      319.96    175.99 o 
 -11   1  12      108.04      192.74    166.36 o 
  -7   1  12      621.37      762.60    233.30 o 
  -5   1  12      131.81      174.25    197.31 o 
 -16   2  12       28.52       61.54    164.72 o 
 -14   2  12      774.65      880.22    232.87 o 
 -12   2  12      119.60      150.61    162.72 o 
  -8   2  12       62.65       82.59    218.56 o 
  -6   2  12      165.68      257.83    184.58 o 
  -4   2  12       17.09        6.97    152.75 o 
 -17   3  12      151.41      193.92    182.63 o 
 -15   3  12      819.42      758.65    227.87 o 
 -13   3  12      339.30      415.25    189.72 o 
 -11   3  12      478.11      272.95    267.91 o 
  -9   3  12      117.75      136.98    258.85 o 
  -7   3  12      104.96       88.92    150.38 o 
  -5   3  12      308.51      540.61    195.70 o 
 -16   4  12      318.93      262.24    195.13 o 
 -14   4  12      242.81      378.54    189.08 o 
 -12   4  12       34.02      -54.90    143.47 o 
  -8   4  12        0.60      196.40    243.74 o 
  -6   4  12      258.44      292.94    184.32 o 
 -15   5  12      349.72      262.37    188.24 o 
 -13   5  12      316.82      469.11    200.74 o 
 -11   5  12      105.72      190.36    245.76 o 
  -9   5  12       78.48       82.59    225.61 o 
  -7   5  12       67.63       58.42    221.58 o 
  -5   5  12      546.28      680.11    215.78 o 
 -16   6  12       62.72      -39.43    166.10 o 
 -14   6  12     1016.54      828.94    229.88 o 
 -12   6  12      315.78      148.20    171.34 o 
 -10   6  12      936.52      916.55    345.47 o 
  -8   6  12       73.10       -1.01    216.55 o 
  -6   6  12      113.63      -75.18    153.43 o 
 -15   7  12       88.83       79.40    175.90 o 
 -13   7  12       27.36      232.89    175.07 o 
 -11   7  12        3.62      -66.47    230.65 o 
  -9   7  12      141.60      542.88    291.08 o 
  -7   7  12      336.22      384.75    280.00 o 
 -12   8  12     1238.73     1543.03    421.01 o 
 -10   8  12        3.59       41.73    186.21 o 
                                                 
